# Supplementary material for: (1-Phenyl-1H-1,2,3-triazol-4-yl)methyl pyridine-3-carboxyl­ate
Source: Acta Crystallogr Sect E Struct Rep Online. 2010 Jun 16;66(Pt 7):o1674. doi: 10.1107/S1600536810021999 (PMC3007003; doi:10.1107/S1600536810021999)
Supplement: Supplementary file 1 [file e-66-o1674-sup1.cif]

##############################################################################
###                                                                        ###
###        Electronic paper (Acta Crystallographica Section E)             ###
###                                                                        ###
##############################################################################
#                                                                            #
# This CIF contains the data in a paper accepted for publication in Acta     #
# Crystallographica Section E. It conforms to the requirements of Notes      #
# for Authors for Section E, and has been peer reviewed under the auspices   #
# of the IUCr Commission on Journals.                                        #
#                                                                            #
# Full details of the Crystallographic Information File format               #
# are given in the paper "The Crystallographic Information File (CIF):       #
# a New Standard Archive File for Crystallography" by S. R. Hall, F. H.      #
# Allen and I. D. Brown [Acta Cryst. (1991), A47, 655-685].                  #
#                                                                            #
# The current version of the core CIF dictionary is obtainable from          #
# ftp://ftp.iucr.org/pub/cif_core.dic. The current version number is 2.4.    #
#                                                                            #
# Software is freely available for graphical display of the structure(s) in  #
# this CIF.  For information consult the CIF home page http://www.iucr.org/  #
# cif/home.html                                                              #
#                                                                            #
# This file may be used for bona fide research purposes within the           #
# scientific community so long as proper attribution is given to the journal # 
# article from which it was obtained.                                        #
#                                                                            #
##############################################################################
                                             
data_I
_audit_creation_method     SHELXL-97
_chemical_name_systematic
;
(1-Phenyl-1<i>H</i>-1,2,3-triazol-4-yl)methyl pyridine-3-carboxylate
;
_chemical_name_common     ?
_chemical_formula_moiety     'C15 H12 N4 O2'
_chemical_formula_sum     'C15 H12 N4 O2'
_chemical_formula_iupac     'C15 H12 N4 O2'
_chemical_formula_weight     280.29
_chemical_melting_point     370(2)
_symmetry_cell_setting     monoclinic
_symmetry_space_group_name_H-M     'P 21/n'
_symmetry_space_group_name_Hall     '-P 2yn'
loop_
    _symmetry_equiv_pos_as_xyz
    'x, y, z'
    '-x+1/2, y+1/2, -z+1/2'
    '-x, -y, -z'
    'x-1/2, -y-1/2, z-1/2'
_cell_length_a     5.5178(5)
_cell_length_b     23.650(2)
_cell_length_c     10.287(2)
_cell_angle_alpha     90.00
_cell_angle_beta     91.841(14)
_cell_angle_gamma     90.00
_cell_volume     1341.8(3)
_cell_formula_units_Z     4
_cell_measurement_reflns_used     2409
_cell_measurement_theta_min     3.5622
_cell_measurement_theta_max     70.6106
_cell_measurement_temperature     293(2)
_exptl_crystal_description     prism
_exptl_crystal_colour     colourless
_exptl_crystal_size_max     0.70
_exptl_crystal_size_mid     0.45
_exptl_crystal_size_min     0.10
_exptl_crystal_density_diffrn     1.388
_exptl_crystal_density_meas     ?
_exptl_crystal_density_method     'not measured'
_exptl_crystal_F_000     584
_exptl_absorpt_coefficient_mu     0.792
_exptl_absorpt_correction_type     multi-scan
_exptl_absorpt_process_details
;
(CrysAlis Pro; Oxford Diffraction, 2009)
;
_exptl_absorpt_correction_T_min     0.67438
_exptl_absorpt_correction_T_max     1.00000
_exptl_special_details
;
CrysAlisPro, Oxford Diffraction Ltd.,
Version 1.171.33.40 (release 27-04-2009 CrysAlis171 .NET)
(compiled Apr 27 2009,10:20:11)
Empirical absorption correction using spherical harmonics,
 implemented in SCALE3 ABSPACK scaling algorithm.
;
_diffrn_ambient_temperature     293(2)
_diffrn_radiation_type     CuK\a
_diffrn_radiation_wavelength     1.5418
_diffrn_radiation_source     'Enhance (Cu) X-ray Source'
_diffrn_radiation_monochromator     'graphite'
_diffrn_measurement_device_type     'Oxford Diffraction Xcalibur Ruby'
_diffrn_measurement_method     '\w scans'
_diffrn_detector_area_resol_mean     10.2576
_diffrn_reflns_number     4791
_diffrn_reflns_av_R_equivalents     0.0263
_diffrn_reflns_av_sigmaI/netI     0.0312
_diffrn_reflns_theta_min     3.74
_diffrn_reflns_theta_max     70.80
_diffrn_reflns_theta_full     70.80
_diffrn_measured_fraction_theta_max     0.950
_diffrn_measured_fraction_theta_full     0.950
_diffrn_reflns_limit_h_min     -6
_diffrn_reflns_limit_h_max     5
_diffrn_reflns_limit_k_min     -22
_diffrn_reflns_limit_k_max     28
_diffrn_reflns_limit_l_min     -12
_diffrn_reflns_limit_l_max     7
_diffrn_standards_number     ?
_diffrn_standards_interval_count     ?
_diffrn_standards_interval_time     ?
_diffrn_standards_decay_%     ?
_refine_special_details
;
Refinement of <i>F</i>^2^ against ALL reflections. The weighted <i>R</i>-factor
<i>wR</i> and goodness of fit <i>S</i> are based on <i>F</i>^2^, conventional
<i>R</i>-factors <i>R</i> are based on <i>F</i>, with <i>F</i> set to zero for
negative <i>F</i>^2^. The threshold expression of <i>F</i>^2^ >
\s(<i>F</i>^2^) is used only for calculating <i>R</i>-factors(gt) <i>etc</i>.
and is not relevant to the choice of reflections for refinement.
<i>R</i>-factors based on <i>F</i>^2^ are statistically about twice as large
as those based on <i>F</i>, and <i>R</i>- factors based on ALL data will be
even larger.
;
_reflns_number_total     2460
_reflns_number_gt     1877
_reflns_threshold_expression     I>2sigma(I)
_refine_ls_structure_factor_coef     Fsqd
_refine_ls_matrix_type     full
_refine_ls_R_factor_all     0.0557
_refine_ls_R_factor_gt     0.0409
_refine_ls_wR_factor_gt     0.1145
_refine_ls_wR_factor_ref     0.1240
_refine_ls_goodness_of_fit_ref     1.038
_refine_ls_restrained_S_all     1.038
_refine_ls_number_reflns     2460
_refine_ls_number_parameters     191
_refine_ls_number_restraints     0
_refine_ls_hydrogen_treatment     constr
_refine_ls_weighting_scheme     calc
_refine_ls_weighting_details
         'calc w=1/[\s^2^(Fo^2^)+(0.0774P)^2^+0.0390P] where P=(Fo^2^+2Fc^2^)/3'
_atom_sites_solution_hydrogens     geom
_atom_sites_solution_primary     direct
_atom_sites_solution_secondary     difmap
_refine_ls_shift/su_max     0.009
_refine_ls_shift/su_mean     0.001
_refine_diff_density_max     0.183
_refine_diff_density_min     -0.134
_refine_ls_extinction_method     'SHELXL97 (Sheldrick, 2008)'
_refine_ls_extinction_coef     0.0116(12)
_refine_ls_extinction_expression
                                  'Fc^*^=kFc[1+0.001xFc^2^\l^3^/sin(2\q)]^-1/4^'
loop_
    _atom_type_symbol
    _atom_type_description
    _atom_type_scat_dispersion_real
    _atom_type_scat_dispersion_imag
    _atom_type_scat_source
    'C' 'C' 0.0181 0.0091
                         'International Tables Vol C Tables 4.2.6.8 and 6.1.1.4'
    'H' 'H' 0.0000 0.0000
                         'International Tables Vol C Tables 4.2.6.8 and 6.1.1.4'
    'O' 'O' 0.0492 0.0322
                         'International Tables Vol C Tables 4.2.6.8 and 6.1.1.4'
    'N' 'N' 0.0311 0.0180
                         'International Tables Vol C Tables 4.2.6.8 and 6.1.1.4'
_computing_data_collection
;
CrysAlis Pro (Oxford Diffraction, 2009)
;
_computing_cell_refinement
;
CrysAlis Pro (Oxford Diffraction, 2009)
;
_computing_data_reduction
;
CrysAlis Pro (Oxford Diffraction, 2009)
;
_computing_structure_solution     'SHELXS97 (Sheldrick, 2008)'
_computing_structure_refinement     'SHELXL97 (Sheldrick, 2008)'
_computing_molecular_graphics     'XP in SHELXTL (Sheldrick, 2008)'
_computing_publication_material     'SHELXL97 (Sheldrick, 2008)'
loop_
    _atom_site_type_symbol
    _atom_site_label
    _atom_site_fract_x
    _atom_site_fract_y
    _atom_site_fract_z
    _atom_site_U_iso_or_equiv
    _atom_site_adp_type
    _atom_site_calc_flag
    _atom_site_refinement_flags
    _atom_site_occupancy
    _atom_site_disorder_assembly
    _atom_site_disorder_group
    O O1 1.0509(3) 0.12524(6) 0.39435(11) 0.0714(4) Uani d . 1 . .
    O O2 0.8540(2) 0.11948(5) 0.58047(11) 0.0523(3) Uani d . 1 . .
    N N1 1.4934(3) 0.25199(7) 0.54437(16) 0.0742(5) Uani d . 1 . .
    N N2 0.3515(3) 0.05484(6) 0.64902(15) 0.0623(4) Uani d . 1 . .
    N N3 0.2755(2) 0.02085(7) 0.73956(15) 0.0594(4) Uani d . 1 . .
    N N4 0.4631(2) -0.01361(5) 0.77328(12) 0.0462(3) Uani d . 1 . .
    C C1 1.3474(4) 0.21113(8) 0.49855(17) 0.0633(5) Uani d . 1 . .
    H H1 1.3699 0.1984 0.4143 0.076 Uiso calc R 1 . .
    C C2 1.4557(4) 0.26924(9) 0.66483(19) 0.0704(5) Uani d . 1 . .
    H H2 1.5531 0.2981 0.6987 0.084 Uiso calc R 1 . .
    C C3 1.2820(4) 0.24710(8) 0.74223(17) 0.0666(5) Uani d . 1 . .
    H H3 1.2648 0.2603 0.8265 0.080 Uiso calc R 1 . .
    C C4 1.1335(3) 0.20495(8) 0.69328(16) 0.0582(5) Uani d . 1 . .
    H H4 1.0141 0.1892 0.7437 0.070 Uiso calc R 1 . .
    C C5 1.1658(3) 0.18666(7) 0.56780(15) 0.0485(4) Uani d . 1 . .
    C C6 1.0211(3) 0.14094(7) 0.50420(15) 0.0503(4) Uani d . 1 . .
    C C7 0.7195(3) 0.07246(8) 0.52359(16) 0.0600(5) Uani d . 1 . .
    H H7A 0.8304 0.0464 0.4836 0.072 Uiso calc R 1 . .
    H H7B 0.6066 0.0863 0.4567 0.072 Uiso calc R 1 . .
    C C8 0.5854(3) 0.04295(7) 0.62530(15) 0.0505(4) Uani d . 1 . .
    C C9 0.6565(3) -0.00074(7) 0.70339(15) 0.0498(4) Uani d . 1 . .
    H H9 0.8078 -0.0181 0.7075 0.060 Uiso calc R 1 . .
    C C10 0.4351(3) -0.05578(7) 0.87124(15) 0.0462(4) Uani d . 1 . .
    C C11 0.2462(3) -0.05189(8) 0.95377(18) 0.0613(5) Uani d . 1 . .
    H H11 0.1349 -0.0225 0.9442 0.074 Uiso calc R 1 . .
    C C12 0.2202(3) -0.09122(9) 1.05070(19) 0.0679(5) Uani d . 1 . .
    H H12 0.0903 -0.0888 1.1059 0.082 Uiso calc R 1 . .
    C C13 0.3853(4) -0.13394(9) 1.0659(2) 0.0698(5) Uani d . 1 . .
    H H13 0.3697 -0.1603 1.1323 0.084 Uiso calc R 1 . .
    C C14 0.5740(4) -0.13789(10) 0.9831(2) 0.0789(6) Uani d . 1 . .
    H H14 0.6860 -0.1671 0.9934 0.095 Uiso calc R 1 . .
    C C15 0.5996(3) -0.09893(9) 0.88416(19) 0.0671(5) Uani d . 1 . .
    H H15 0.7266 -0.1020 0.8273 0.081 Uiso calc R 1 . .
loop_
    _atom_site_aniso_label
    _atom_site_aniso_U_11
    _atom_site_aniso_U_22
    _atom_site_aniso_U_33
    _atom_site_aniso_U_12
    _atom_site_aniso_U_13
    _atom_site_aniso_U_23
    O1 0.0949(10) 0.0714(9) 0.0485(7) -0.0203(7) 0.0127(6) -0.0026(6)
    O2 0.0533(6) 0.0509(7) 0.0531(6) -0.0076(5) 0.0077(5) -0.0050(5)
    N1 0.0808(11) 0.0768(11) 0.0660(10) -0.0296(9) 0.0194(8) -0.0046(8)
    N2 0.0544(8) 0.0561(9) 0.0766(10) 0.0028(7) 0.0042(7) 0.0052(8)
    N3 0.0433(7) 0.0591(9) 0.0761(10) 0.0071(7) 0.0071(7) 0.0038(8)
    N4 0.0375(6) 0.0472(7) 0.0540(7) 0.0014(6) 0.0038(5) -0.0059(6)
    C1 0.0727(11) 0.0645(11) 0.0532(10) -0.0148(10) 0.0140(9) -0.0010(8)
    C2 0.0777(13) 0.0669(12) 0.0670(11) -0.0241(10) 0.0087(10) -0.0064(10)
    C3 0.0748(12) 0.0681(12) 0.0577(11) -0.0128(10) 0.0123(9) -0.0138(9)
    C4 0.0587(10) 0.0604(11) 0.0565(10) -0.0068(8) 0.0168(8) -0.0006(8)
    C5 0.0505(8) 0.0460(9) 0.0493(8) 0.0009(7) 0.0054(7) 0.0033(7)
    C6 0.0565(9) 0.0480(9) 0.0465(9) 0.0006(8) 0.0057(7) 0.0053(7)
    C7 0.0680(11) 0.0559(10) 0.0562(10) -0.0140(9) 0.0022(8) -0.0067(8)
    C8 0.0489(8) 0.0488(9) 0.0538(9) -0.0055(7) 0.0013(7) -0.0095(7)
    C9 0.0386(7) 0.0567(10) 0.0543(9) 0.0003(7) 0.0054(7) -0.0045(8)
    C10 0.0418(7) 0.0460(8) 0.0511(8) -0.0025(7) 0.0053(6) -0.0076(7)
    C11 0.0521(9) 0.0629(11) 0.0699(11) 0.0067(8) 0.0157(8) -0.0027(9)
    C12 0.0606(10) 0.0772(13) 0.0673(12) -0.0039(10) 0.0221(9) -0.0022(10)
    C13 0.0723(12) 0.0686(13) 0.0693(12) -0.0005(10) 0.0130(10) 0.0088(10)
    C14 0.0784(13) 0.0700(13) 0.0899(15) 0.0212(11) 0.0255(11) 0.0180(11)
    C15 0.0612(10) 0.0679(12) 0.0738(12) 0.0135(10) 0.0261(9) 0.0072(10)
_geom_special_details
;
All e.s.d.'s (except the e.s.d. in the dihedral angle between two l.s. planes)
are estimated using the full covariance matrix. The cell e.s.d.'s are taken
into account individually in the estimation of e.s.d.'s in distances, angles
and torsion angles; correlations between e.s.d.'s in cell parameters are only
used when they are defined by crystal symmetry. An approximate (isotropic)
treatment of cell e.s.d.'s is used for estimating e.s.d.'s involving l.s.
planes.
;
loop_
    _geom_bond_atom_site_label_1
    _geom_bond_atom_site_label_2
    _geom_bond_site_symmetry_2
    _geom_bond_distance
    _geom_bond_publ_flag
    O1 C6 . 1.2059(19) ?
    O2 C6 . 1.3301(19) ?
    O2 C7 . 1.450(2) ?
    N1 C2 . 1.327(2) ?
    N1 C1 . 1.334(2) ?
    N2 N3 . 1.309(2) ?
    N2 C8 . 1.351(2) ?
    N3 N4 . 1.3536(18) ?
    N4 C9 . 1.3409(19) ?
    N4 C10 . 1.430(2) ?
    C1 C5 . 1.376(2) ?
    C1 H1 . 0.9300 ?
    C2 C3 . 1.369(3) ?
    C2 H2 . 0.9300 ?
    C3 C4 . 1.375(2) ?
    C3 H3 . 0.9300 ?
    C4 C5 . 1.378(2) ?
    C4 H4 . 0.9300 ?
    C5 C6 . 1.484(2) ?
    C7 C8 . 1.476(2) ?
    C7 H7A . 0.9700 ?
    C7 H7B . 0.9700 ?
    C8 C9 . 1.359(2) ?
    C9 H9 . 0.9300 ?
    C10 C11 . 1.369(2) ?
    C10 C15 . 1.369(2) ?
    C11 C12 . 1.375(3) ?
    C11 H11 . 0.9300 ?
    C12 C13 . 1.366(3) ?
    C12 H12 . 0.9300 ?
    C13 C14 . 1.369(3) ?
    C13 H13 . 0.9300 ?
    C14 C15 . 1.383(3) ?
    C14 H14 . 0.9300 ?
    C15 H15 . 0.9300 ?
loop_
    _geom_angle_atom_site_label_1
    _geom_angle_atom_site_label_2
    _geom_angle_atom_site_label_3
    _geom_angle_site_symmetry_1
    _geom_angle_site_symmetry_3
    _geom_angle
    _geom_angle_publ_flag
    C6 O2 C7 . . 114.22(13) ?
    C2 N1 C1 . . 116.19(16) ?
    N3 N2 C8 . . 109.28(14) ?
    N2 N3 N4 . . 107.01(13) ?
    C9 N4 N3 . . 109.94(14) ?
    C9 N4 C10 . . 129.94(13) ?
    N3 N4 C10 . . 120.13(13) ?
    N1 C1 C5 . . 124.29(17) ?
    N1 C1 H1 . . 117.9 ?
    C5 C1 H1 . . 117.9 ?
    N1 C2 C3 . . 123.98(18) ?
    N1 C2 H2 . . 118.0 ?
    C3 C2 H2 . . 118.0 ?
    C2 C3 C4 . . 118.94(17) ?
    C2 C3 H3 . . 120.5 ?
    C4 C3 H3 . . 120.5 ?
    C3 C4 C5 . . 118.49(16) ?
    C3 C4 H4 . . 120.8 ?
    C5 C4 H4 . . 120.8 ?
    C1 C5 C4 . . 118.09(16) ?
    C1 C5 C6 . . 117.97(15) ?
    C4 C5 C6 . . 123.91(15) ?
    O1 C6 O2 . . 123.60(16) ?
    O1 C6 C5 . . 123.36(16) ?
    O2 C6 C5 . . 113.04(14) ?
    O2 C7 C8 . . 109.78(13) ?
    O2 C7 H7A . . 109.7 ?
    C8 C7 H7A . . 109.7 ?
    O2 C7 H7B . . 109.7 ?
    C8 C7 H7B . . 109.7 ?
    H7A C7 H7B . . 108.2 ?
    N2 C8 C9 . . 108.11(15) ?
    N2 C8 C7 . . 122.22(16) ?
    C9 C8 C7 . . 129.55(16) ?
    N4 C9 C8 . . 105.66(14) ?
    N4 C9 H9 . . 127.2 ?
    C8 C9 H9 . . 127.2 ?
    C11 C10 C15 . . 120.38(17) ?
    C11 C10 N4 . . 119.46(15) ?
    C15 C10 N4 . . 120.15(15) ?
    C10 C11 C12 . . 120.25(17) ?
    C10 C11 H11 . . 119.9 ?
    C12 C11 H11 . . 119.9 ?
    C13 C12 C11 . . 119.91(18) ?
    C13 C12 H12 . . 120.0 ?
    C11 C12 H12 . . 120.0 ?
    C12 C13 C14 . . 119.8(2) ?
    C12 C13 H13 . . 120.1 ?
    C14 C13 H13 . . 120.1 ?
    C13 C14 C15 . . 120.7(2) ?
    C13 C14 H14 . . 119.7 ?
    C15 C14 H14 . . 119.7 ?
    C10 C15 C14 . . 119.00(17) ?
    C10 C15 H15 . . 120.5 ?
    C14 C15 H15 . . 120.5 ?
loop_
    _geom_torsion_atom_site_label_1
    _geom_torsion_atom_site_label_2
    _geom_torsion_atom_site_label_3
    _geom_torsion_atom_site_label_4
    _geom_torsion_site_symmetry_1
    _geom_torsion_site_symmetry_2
    _geom_torsion_site_symmetry_3
    _geom_torsion_site_symmetry_4
    _geom_torsion
    _geom_torsion_publ_flag
    C8 N2 N3 N4 . . . . -0.57(18) ?
    N2 N3 N4 C9 . . . . 0.18(18) ?
    N2 N3 N4 C10 . . . . 179.94(13) ?
    C2 N1 C1 C5 . . . . -0.2(3) ?
    C1 N1 C2 C3 . . . . 1.1(3) ?
    N1 C2 C3 C4 . . . . -1.0(3) ?
    C2 C3 C4 C5 . . . . 0.0(3) ?
    N1 C1 C5 C4 . . . . -0.8(3) ?
    N1 C1 C5 C6 . . . . -178.98(18) ?
    C3 C4 C5 C1 . . . . 0.8(3) ?
    C3 C4 C5 C6 . . . . 178.92(16) ?
    C7 O2 C6 O1 . . . . 4.0(2) ?
    C7 O2 C6 C5 . . . . -176.54(14) ?
    C1 C5 C6 O1 . . . . -1.8(3) ?
    C4 C5 C6 O1 . . . . -179.94(17) ?
    C1 C5 C6 O2 . . . . 178.69(15) ?
    C4 C5 C6 O2 . . . . 0.6(2) ?
    C6 O2 C7 C8 . . . . 165.90(14) ?
    N3 N2 C8 C9 . . . . 0.76(18) ?
    N3 N2 C8 C7 . . . . 177.18(14) ?
    O2 C7 C8 N2 . . . . 94.82(18) ?
    O2 C7 C8 C9 . . . . -89.6(2) ?
    N3 N4 C9 C8 . . . . 0.28(18) ?
    C10 N4 C9 C8 . . . . -179.45(15) ?
    N2 C8 C9 N4 . . . . -0.62(17) ?
    C7 C8 C9 N4 . . . . -176.70(15) ?
    C9 N4 C10 C11 . . . . 162.57(16) ?
    N3 N4 C10 C11 . . . . -17.1(2) ?
    C9 N4 C10 C15 . . . . -15.9(3) ?
    N3 N4 C10 C15 . . . . 164.39(16) ?
    C15 C10 C11 C12 . . . . 0.2(3) ?
    N4 C10 C11 C12 . . . . -178.28(16) ?
    C10 C11 C12 C13 . . . . 0.9(3) ?
    C11 C12 C13 C14 . . . . -1.0(3) ?
    C12 C13 C14 C15 . . . . 0.2(3) ?
    C11 C10 C15 C14 . . . . -1.1(3) ?
    N4 C10 C15 C14 . . . . 177.40(17) ?
    C13 C14 C15 C10 . . . . 0.9(3) ?
loop_
    _geom_hbond_atom_site_label_D
    _geom_hbond_atom_site_label_H
    _geom_hbond_atom_site_label_A
    _geom_hbond_site_symmetry_A
    _geom_hbond_distance_DH
    _geom_hbond_distance_HA
    _geom_hbond_distance_DA
    _geom_hbond_angle_DHA
    _geom_hbond_publ_flag
    C14 H14 N1 2_746 0.93 2.644 3.550(3) 165 y
    C2 H2 O1 4_666 0.93 2.709 3.464(2) 139 y
    C15 H15 O1 3_756 0.93 2.681 3.559(2) 158 y
    C7 H7a Cg1 3_656 0.97 2.917 3.313(2) 106 y
data_global
_journal_date_recd_electronic     2010-05-19
_journal_date_accepted     2010-06-08
_journal_name_full     'Acta Crystallographica, Section E'
_journal_year     2010
_journal_volume     66
_journal_issue      7
_journal_page_first     o1674
_journal_page_last     o1674
_journal_paper_category     QO
_journal_coeditor_code     KP2262
_publ_contact_author_name     ' Zakirjon Karimov '
_publ_contact_author_address
;
Tashkent Institute of Irrigation and Melioration
Qori-Niyoziy Str., 39,
Tashkent 100000, Uzbekistan
;
_publ_contact_author_email     'zokir_k@mail.ru'
_publ_contact_author_fax     '+998 71 237-38-79'
_publ_contact_author_phone     '+998 71 237-38-79'
_publ_section_title
;
(1-Phenyl-1<i>H</i>-1,2,3-triazol-4-yl)methyl pyridine-3-carboxylate
;
loop_
    _publ_author_name
    _publ_author_address
    'Zakirjon Karimov'
;   Tashkent Institute of Irrigation and Melioration
    Qori-Niyoziy Str. 39,
    Tashkent 100000, Uzbekistan
;
    'Ibrakhim Abdugafurov'
;  Andijan State University
   Universitetskaja str. 129
   Andijan 170100, Uzbekistan
;
    'Samat Talipov'
;
   Institute of Bioorganic Chemistry
   Academy of Sciences of Uzbekistan
   Mirzo Ulugbek Str,83
   Tashkent 100125, Uzbekistan
;
    'Bakhodir Tashkhodjaev'
;  S.Yunusov Institute of the Chemistry of Plant Substances
   Academy of Sciences of Uzbekistan
   Mirzo Ulugbek Str. 77,
   Tashkent 100170, Uzbekistan
;
_publ_section_synopsis     .
