# Supplementary material for: (1-Phenyl-1H-1,2,3-triazol-4-yl)methyl pyridine-3-carboxyl­ate
Source: Acta Crystallogr Sect E Struct Rep Online. 2010 Jun 16;66(Pt 7):o1674. doi: 10.1107/S1600536810021999 (PMC3007003; doi:10.1107/S1600536810021999)
Supplement: Supplementary file 2 [file e-66-o1674-Isup2.hkl]

# 
# h,k,l, Fc-squared, Fo-squared, sigma(Fo-squared) and status flag 
# 
data_I
_shelx_title ' exp_118zok2 in P21/n' 
_shelx_refln_list_code          4 
_shelx_F_calc_maximum      177.89 
_exptl_crystal_F_000       584.00 
_reflns_d_resolution_high  0.8163 
 
loop_ 
 _symmetry_equiv_pos_as_xyz 
 'x, y, z' 
 '-x+1/2, y+1/2, -z+1/2' 
 '-x, -y, -z' 
 'x-1/2, -y-1/2, z-1/2' 
 
_cell_length_a     5.5178 
_cell_length_b    23.6502 
_cell_length_c    10.2872 
_cell_angle_alpha  90.000 
_cell_angle_beta   91.841 
_cell_angle_gamma  90.000 
 
_shelx_F_squared_multiplier     1.000 
 
loop_ 
 _refln_index_h 
 _refln_index_k 
 _refln_index_l 
 _refln_F_squared_calc 
 _refln_F_squared_meas 
 _refln_F_squared_sigma 
 _refln_observed_status 
   2   0   0        3.64        2.02      1.09 o 
   4   0   0        8.37        8.23      2.05 o 
   6   0   0        0.02       -0.11      1.61 o 
   1   1   0     4347.13     4043.55     19.69 o 
   2   1   0      110.29       99.36      1.44 o 
   3   1   0      136.22      128.13      2.58 o 
   4   1   0       56.85       47.27      2.08 o 
   5   1   0       24.84       24.76      1.23 o 
   6   1   0        0.36       -0.44      1.12 o 
   0   2   0     2083.52     1796.49     33.21 o 
   1   2   0      230.20      199.74      1.03 o 
   2   2   0      911.30      860.32      3.97 o 
   3   2   0      314.01      308.60      3.86 o 
   4   2   0        4.80        5.50      1.35 o 
   5   2   0       12.01       10.51      1.25 o 
   6   2   0       39.59       39.32      1.48 o 
   1   3   0     8421.89     8630.88     45.23 o 
   2   3   0       42.41       45.24      1.40 o 
   3   3   0       14.86       16.83      1.85 o 
   4   3   0      359.46      342.20      6.97 o 
   5   3   0       68.42       69.16      2.03 o 
   6   3   0       54.54       63.74      1.56 o 
   0   4   0      550.36      500.12      2.81 o 
   1   4   0     5587.09     5582.40     20.10 o 
   2   4   0      278.96      278.89      3.02 o 
   3   4   0       15.23       18.46      1.25 o 
   4   4   0      224.30      204.45      3.30 o 
   5   4   0       37.27       34.06      1.63 o 
   6   4   0        3.56        3.54      0.98 o 
   1   5   0      203.51      200.01      1.91 o 
   2   5   0      184.45      162.09      2.40 o 
   3   5   0        1.69        0.99      0.81 o 
   4   5   0      176.86      169.08      3.03 o 
   5   5   0       76.39       78.82      2.29 o 
   6   5   0        0.47        1.58      0.95 o 
   0   6   0     1473.88     1486.89     21.04 o 
   1   6   0     1076.20     1067.59      4.63 o 
   2   6   0      154.20      163.37      2.41 o 
   3   6   0      365.22      393.85      5.75 o 
   4   6   0       32.22       33.91      1.60 o 
   5   6   0      729.43      726.05      7.79 o 
   6   6   0       28.54       26.77      1.08 o 
   1   7   0        0.01        0.62      0.46 o 
   2   7   0     1372.63     1485.25     11.28 o 
   3   7   0        0.89       -0.04      1.23 o 
   4   7   0       34.71       33.86      1.67 o 
   5   7   0        0.01        1.27      1.14 o 
   6   7   0        1.48        0.68      0.93 o 
   0   8   0     3240.03     3348.51     14.64 o 
   1   8   0       10.77        8.26      0.70 o 
   2   8   0     1448.70     1511.72     11.57 o 
   3   8   0      411.18      478.28      8.07 o 
   4   8   0       68.48       66.57      1.89 o 
   5   8   0       15.95       12.94      1.25 o 
   6   8   0       14.28       15.72      1.20 o 
   1   9   0      863.44      879.00      5.42 o 
   2   9   0        6.79        4.97      0.81 o 
   3   9   0        0.04        1.16      1.97 o 
   4   9   0      276.73      281.84      4.39 o 
   5   9   0       28.49       28.92      1.48 o 
   6   9   0        0.27        1.97      1.22 o 
   0  10   0      299.77      329.33      4.92 o 
   1  10   0      112.11      108.71      2.04 o 
   2  10   0      378.36      392.83      3.59 o 
   3  10   0      315.18      334.68      5.17 o 
   4  10   0      229.00      233.98      5.53 o 
   5  10   0       57.36       59.56      1.83 o 
   6  10   0       24.55       26.81      2.31 o 
   1  11   0       58.08       53.27      1.29 o 
   2  11   0        3.11        3.12      0.79 o 
   3  11   0      276.09      257.66      4.73 o 
   4  11   0       31.63       34.15      1.79 o 
   5  11   0       25.57       23.45      1.82 o 
   0  12   0      962.31     1003.32      9.28 o 
   1  12   0      576.32      653.77      4.25 o 
   2  12   0       99.30      107.09      7.60 o 
   3  12   0       24.88       25.29      1.83 o 
   4  12   0      280.62      276.15      5.43 o 
   5  12   0       18.11       21.25      1.94 o 
   1  13   0      116.25      110.19      2.14 o 
   2  13   0       35.90       37.33      2.61 o 
   3  13   0      288.70      254.63      6.67 o 
   4  13   0       21.98       17.77      2.65 o 
   5  13   0       12.73       13.83      2.47 o 
   0  14   0       48.21       52.11      2.40 o 
   1  14   0        5.16        7.26      1.54 o 
   2  14   0       31.18       25.26      2.35 o 
   3  14   0      119.46      117.18      6.42 o 
   4  14   0        2.58        5.03      2.37 o 
   5  14   0        1.49        2.71      2.26 o 
   1  15   0        5.11        7.14      1.47 o 
   2  15   0        1.13       -1.11      2.24 o 
   3  15   0        4.77        4.59      2.14 o 
   4  15   0       11.13       12.48      2.50 o 
   5  15   0        0.18       -2.12      2.12 o 
   0  16   0     1301.99     1380.77     15.05 o 
   1  16   0      152.16      163.37      3.79 o 
   2  16   0        9.51        9.35      1.59 o 
   3  16   0       32.87       29.09      2.88 o 
   4  16   0        0.76        1.15      2.35 o 
   5  16   0       14.05       15.73      1.50 o 
   1  17   0        6.94        6.27      1.57 o 
   2  17   0      104.43      102.71      5.04 o 
   3  17   0        0.83       -1.28      2.34 o 
   4  17   0        0.05        1.29      1.60 o 
   5  17   0        0.52       -0.06      1.43 o 
   0  18   0       25.07       22.39      2.90 o 
   1  18   0       13.53       12.46      1.65 o 
   2  18   0        5.39        5.08      1.65 o 
   3  18   0       66.50       58.06      2.67 o 
   4  18   0       60.81       63.63      2.73 o 
   5  18   0        1.81        3.86      1.74 o 
   1  19   0      263.32      239.27      4.99 o 
   2  19   0       25.49       22.46      2.89 o 
   3  19   0        0.08       -1.62      1.71 o 
   4  19   0       11.23       10.19      1.62 o 
   0  20   0      110.96      115.50      5.10 o 
   1  20   0        4.14        2.69      1.63 o 
   2  20   0        5.48        7.22      2.57 o 
   3  20   0        2.42        4.12      1.71 o 
   4  20   0        1.64        3.74      1.45 o 
   1  21   0       38.60       35.17      2.42 o 
   2  21   0        7.54        6.74      2.47 o 
   3  21   0       20.58       20.73      2.85 o 
   4  21   0       20.45       21.44      2.28 o 
   0  22   0       24.26       19.84      2.89 o 
   1  22   0       28.24       29.49      2.23 o 
   2  22   0       27.51       25.19      3.16 o 
   3  22   0        4.06        5.77      2.24 o 
   4  22   0        6.79        8.93      1.60 o 
   1  23   0        9.27        8.96      2.29 o 
   2  23   0        0.91       -0.28      2.04 o 
   3  23   0       13.18       12.88      1.96 o 
   4  23   0        0.03       -0.91      1.45 o 
   0  24   0        4.73        5.88      2.25 o 
   1  24   0        1.72        1.39      2.12 o 
   2  24   0        4.05        5.69      2.10 o 
   3  24   0        0.05        0.85      1.73 o 
   1  25   0       26.31       26.47      2.60 o 
   2  25   0        0.00        0.04      1.70 o 
   3  25   0        0.06        0.03      1.50 o 
   0  26   0       70.70       70.21      3.13 o 
   1  26   0        9.97        9.72      1.90 o 
   2  26   0        2.59        2.04      1.55 o 
   1  27   0       12.03        9.32      1.64 o 
   2  27   0        3.24        3.56      1.27 o 
   1  28   0       12.35        8.93      1.49 o 
  -5   0   1        2.45        1.89      2.27 o 
  -3   0   1      123.87       97.58      3.38 o 
  -1   0   1     6446.22     6461.75     11.38 o 
   1   0   1      210.25      179.73      1.79 o 
   3   0   1      266.31      281.10      5.03 o 
   5   0   1      288.19      329.81     19.06 o 
  -6   1   1        0.12       -1.05      1.05 o 
  -5   1   1       21.38       20.90      2.18 o 
  -4   1   1      121.06      108.39      3.01 o 
  -3   1   1      332.20      325.64      4.13 o 
  -2   1   1       29.31       23.22      1.22 o 
  -1   1   1     2585.99     2456.96      5.41 o 
   0   1   1      518.87      490.70      6.41 o 
   1   1   1      648.47      603.46      2.31 o 
   2   1   1       99.83       83.87      1.42 o 
   3   1   1       28.59       29.93      1.40 o 
   4   1   1       25.70       24.86      1.77 o 
   5   1   1        9.41        7.91      1.25 o 
   6   1   1      192.46      215.95      4.39 o 
  -6   2   1        9.31       10.27      1.05 o 
  -5   2   1       89.20       75.96      2.48 o 
  -4   2   1      293.12      283.09      4.73 o 
  -3   2   1      343.42      375.70      4.45 o 
  -2   2   1     1620.60     1623.06      7.37 o 
  -1   2   1       52.18       44.76      0.73 o 
   0   2   1      367.01      335.17      8.69 o 
   1   2   1     1285.94     1148.30      6.82 o 
   2   2   1      329.57      338.19      3.18 o 
   3   2   1      655.15      697.57      5.62 o 
   4   2   1        1.27        0.50      1.39 o 
   5   2   1       84.20       79.68      2.44 o 
   6   2   1       85.76       89.74      2.99 o 
  -6   3   1       86.48       93.76      1.83 o 
  -5   3   1       37.71       36.47      1.91 o 
  -4   3   1       65.89       64.40      2.50 o 
  -3   3   1      581.99      645.99      5.81 o 
  -2   3   1      408.46      367.35      3.59 o 
  -1   3   1     1069.15      941.35      5.20 o 
   0   3   1      953.14      925.62      2.84 o 
   1   3   1        0.01        0.37      0.31 o 
   2   3   1      211.83      204.73      2.75 o 
   3   3   1        0.34        1.37      1.24 o 
   4   3   1        1.27        2.25      1.16 o 
   5   3   1       84.71       85.27      2.53 o 
   6   3   1        0.07       -0.59      1.37 o 
  -6   4   1        0.06       -0.71      0.95 o 
  -5   4   1      188.77      178.58      4.47 o 
  -4   4   1       35.41       27.30      1.82 o 
  -3   4   1       25.77       31.97      1.46 o 
  -2   4   1       79.03       70.98      1.77 o 
  -1   4   1     2167.31     2110.52     14.41 o 
   0   4   1       27.34       21.01      0.51 o 
   1   4   1    31645.63    32765.96    223.14 o 
   2   4   1      171.67      169.87      2.30 o 
   3   4   1       58.59       64.13      1.90 o 
   4   4   1        2.35        3.10      1.06 o 
   5   4   1       66.85       63.55      2.24 o 
   6   4   1        0.09        0.88      1.45 o 
  -6   5   1       38.38       40.60      1.40 o 
  -5   5   1       25.35       25.99      1.80 o 
  -4   5   1      205.59      191.35      3.24 o 
  -3   5   1      422.60      465.88      5.70 o 
  -2   5   1       39.87       48.75      1.61 o 
  -1   5   1     1124.18     1139.91     10.49 o 
   0   5   1     1132.24     1071.10      3.73 o 
   1   5   1       38.98       36.85      0.67 o 
   2   5   1     1899.12     1904.59      7.56 o 
   3   5   1      210.21      238.19      6.65 o 
   4   5   1        3.12        4.49      1.05 o 
   5   5   1       15.15       15.30      1.30 o 
   6   5   1       25.18       28.23      2.40 o 
  -6   6   1       13.35       15.11      1.37 o 
  -5   6   1      237.75      228.80      6.17 o 
  -4   6   1       15.08       14.20      1.52 o 
  -3   6   1        5.81        4.97      1.15 o 
  -2   6   1      124.13      122.94      2.25 o 
  -1   6   1     1392.95     1215.66     76.61 o 
   0   6   1      733.14      759.91      4.01 o 
   1   6   1     2488.43     2498.15      5.95 o 
   2   6   1      171.75      148.55      3.57 o 
   3   6   1       12.72       10.76      1.95 o 
   4   6   1      172.91      193.75      2.99 o 
   5   6   1       15.10       19.51      1.35 o 
   6   6   1       11.29       12.65      1.30 o 
  -6   7   1       15.17       15.75      1.22 o 
  -5   7   1      113.25      105.20      2.46 o 
  -4   7   1       42.57       41.33      1.82 o 
  -3   7   1      262.74      276.75      5.00 o 
  -2   7   1      113.84      133.27      3.36 o 
  -1   7   1      211.39      215.31      1.59 o 
   0   7   1       21.06       18.70      0.69 o 
   1   7   1     2058.58     2065.46     16.35 o 
   2   7   1      439.38      387.46      6.14 o 
   3   7   1      335.39      363.15     10.81 o 
   4   7   1      348.64      342.76      3.81 o 
   5   7   1       12.19       12.56      1.26 o 
   6   7   1        9.69       10.62      1.24 o 
  -6   8   1        1.80        0.75      1.17 o 
  -5   8   1       74.21       71.78      2.49 o 
  -4   8   1        5.58        5.63      2.03 o 
  -3   8   1      765.36      734.36      9.75 o 
  -2   8   1        0.36        1.28      1.11 o 
  -1   8   1       99.93       89.92      1.32 o 
   0   8   1      196.96      196.83      8.65 o 
   1   8   1     2834.56     2937.17      8.13 o 
   2   8   1      108.50      132.94      3.80 o 
   3   8   1       32.02       32.93      2.70 o 
   4   8   1        0.38        0.45      1.12 o 
   5   8   1      234.79      244.74      3.90 o 
   6   8   1       14.73       15.73      1.52 o 
  -6   9   1        7.96       11.26      1.22 o 
  -5   9   1       58.53       57.94      1.88 o 
  -4   9   1        4.07        4.92      1.34 o 
  -3   9   1      125.55      126.04      4.36 o 
  -2   9   1       54.19       64.35      1.78 o 
  -1   9   1      320.95      307.22      3.73 o 
   0   9   1       81.08       82.45      1.31 o 
   1   9   1     1394.24     1537.46      7.24 o 
   2   9   1      216.03      209.55      4.81 o 
   3   9   1      156.29      174.50      4.46 o 
   4   9   1        0.20        1.27      1.16 o 
   5   9   1       21.28       23.23      1.37 o 
   6   9   1       15.34       15.28      1.52 o 
  -6  10   1       14.60       16.67      1.91 o 
  -5  10   1        0.69        1.15      1.38 o 
  -4  10   1      512.19      510.31     10.91 o 
  -3  10   1        0.29        1.86      1.88 o 
  -2  10   1      132.14      129.40      4.96 o 
  -1  10   1      431.09      460.14      4.86 o 
   0  10   1       79.96       79.65      1.95 o 
   1  10   1      638.35      648.04      4.64 o 
   2  10   1     1023.71     1017.16     18.18 o 
   3  10   1       47.40       44.87      1.65 o 
   4  10   1      181.62      186.82      6.10 o 
   5  10   1       16.47       17.03      1.33 o 
   6  10   1        0.03       -0.48      1.97 o 
  -5  11   1        0.30        1.04      1.56 o 
  -4  11   1      113.57      110.45      3.86 o 
  -3  11   1        0.84        0.83      1.96 o 
  -2  11   1       30.21       42.34      1.88 o 
  -1  11   1      208.02      245.93     11.98 o 
   0  11   1       44.36       59.80     10.66 o 
   1  11   1      549.90      633.14      4.75 o 
   2  11   1      285.71      289.96      9.13 o 
   3  11   1       94.50       98.24      4.58 o 
   4  11   1       64.84       69.91      2.49 o 
   5  11   1        1.40        0.54      1.41 o 
  -5  12   1        7.27        6.34      1.60 o 
  -4  12   1      122.07      102.92      3.59 o 
  -3  12   1        0.09        1.04      1.47 o 
  -2  12   1      284.34      331.87      4.86 o 
  -1  12   1      955.09      920.20      9.76 o 
   0  12   1       44.02       53.20      1.57 o 
   1  12   1      723.42      797.47      9.71 o 
   2  12   1        0.94        0.83      1.20 o 
   3  12   1       18.83       18.98      1.81 o 
   4  12   1        1.03        1.68      1.43 o 
   5  12   1       99.73      105.53      4.61 o 
  -5  13   1        9.07       10.35      1.74 o 
  -4  13   1       41.51       43.59      2.57 o 
  -3  13   1      197.43      195.26      8.84 o 
  -2  13   1        1.89        0.38      1.91 o 
  -1  13   1      410.48      410.39      6.61 o 
   0  13   1      592.87      632.74      6.71 o 
   1  13   1        1.02        0.33      1.36 o 
   2  13   1      161.35      156.82      3.31 o 
   3  13   1       29.75       29.70      2.09 o 
   4  13   1      108.64      103.70      5.17 o 
   5  13   1        4.26        4.08      2.15 o 
  -5  14   1        4.53        5.90      2.18 o 
  -4  14   1      121.08      112.63      3.70 o 
  -3  14   1      986.08      935.16     35.66 o 
  -2  14   1      564.78      587.24      8.99 o 
  -1  14   1       39.40       39.83      2.45 o 
   0  14   1      263.89      280.59      5.73 o 
   1  14   1      298.63      347.19      4.71 o 
   2  14   1       15.91       15.81      2.16 o 
   3  14   1       60.11       64.89      4.17 o 
   4  14   1       40.03       32.07      3.38 o 
   5  14   1        5.81        7.01      1.62 o 
  -5  15   1        7.32       12.08      2.14 o 
  -4  15   1       52.83       53.51      3.69 o 
  -3  15   1        1.31        1.43      2.30 o 
  -2  15   1       10.70       13.89      2.24 o 
  -1  15   1      160.14      161.54      3.67 o 
   0  15   1      565.50      608.26      8.51 o 
   1  15   1       98.70      107.90      2.37 o 
   2  15   1        7.31        7.49      1.55 o 
   3  15   1       53.83       55.06      3.82 o 
   4  15   1      168.11      158.04      6.20 o 
   5  15   1        4.05        3.25      1.53 o 
  -5  16   1        1.17        1.00      1.36 o 
  -4  16   1       23.51       24.40      2.67 o 
  -3  16   1       82.30       84.98      4.17 o 
  -2  16   1       74.60       74.70      7.30 o 
  -1  16   1      172.27      176.59      3.99 o 
   0  16   1        5.92        9.38      2.71 o 
   1  16   1       85.16       78.92      2.92 o 
   2  16   1       21.42       20.55      1.81 o 
   3  16   1       51.31       49.20      2.65 o 
   4  16   1        1.26        2.38      1.67 o 
   5  16   1       12.09        8.65      1.48 o 
  -5  17   1        0.01       -0.35      1.31 o 
  -4  17   1       70.24       72.34      3.18 o 
  -3  17   1       57.98       54.05      3.06 o 
  -2  17   1      235.81      208.50      6.59 o 
  -1  17   1       44.82       47.59      2.46 o 
   0  17   1       38.19       38.04      2.26 o 
   1  17   1        0.84        0.68      1.49 o 
   2  17   1        3.23        2.80      1.68 o 
   3  17   1      107.10      106.79      3.57 o 
   4  17   1        5.04        4.24      1.65 o 
   5  17   1        3.77        4.52      1.40 o 
  -5  18   1        4.85        5.09      1.60 o 
  -4  18   1        0.45        1.27      1.65 o 
  -3  18   1       53.96       50.37      2.65 o 
  -2  18   1      146.37      141.83      5.64 o 
  -1  18   1      112.10      112.91      3.54 o 
   0  18   1       49.77       45.71      4.80 o 
   1  18   1        3.45        1.38      1.74 o 
   2  18   1      197.22      195.81      9.82 o 
   3  18   1       12.38       13.08      2.44 o 
   4  18   1        7.90        7.68      1.64 o 
   5  18   1        5.52        3.63      1.99 o 
  -5  19   1        2.34        2.69      1.53 o 
  -4  19   1       83.58       89.87      2.85 o 
  -3  19   1       12.95       12.99      1.82 o 
  -2  19   1       21.63       19.85      3.05 o 
  -1  19   1       88.70       84.73      3.60 o 
   0  19   1        8.30        9.05      1.49 o 
   1  19   1        3.44        1.26      1.67 o 
   2  19   1        0.19       -0.57      2.34 o 
   3  19   1      105.99      112.25      3.49 o 
   4  19   1       10.36        9.83      1.50 o 
  -4  20   1        0.12       -0.84      2.31 o 
  -3  20   1        6.11        3.60      2.32 o 
  -2  20   1       76.60       73.92      4.46 o 
  -1  20   1        9.82        6.42      1.72 o 
   0  20   1       13.20       12.61      2.20 o 
   1  20   1       49.62       43.45      3.17 o 
   2  20   1      284.18      266.58      7.59 o 
   3  20   1        6.04        3.41      1.71 o 
   4  20   1        3.11        5.36      2.10 o 
  -4  21   1        0.09        0.04      1.70 o 
  -3  21   1       13.21       12.88      2.79 o 
  -2  21   1      141.28      139.85      5.76 o 
  -1  21   1       50.80       65.77      2.72 o 
   0  21   1      142.14      139.89      4.72 o 
   1  21   1      160.10      146.04     10.01 o 
   2  21   1        4.37        3.71      2.54 o 
   3  21   1       30.76       38.73      6.04 o 
   4  21   1        0.11       -0.53      1.45 o 
  -4  22   1        0.87        0.34      1.49 o 
  -3  22   1        8.38        9.34      2.34 o 
  -2  22   1       59.43       59.13      4.01 o 
  -1  22   1        4.36        3.56      1.65 o 
   0  22   1       28.60       25.46      1.99 o 
   1  22   1      127.94      120.71      5.20 o 
   2  22   1       14.17       14.83      2.47 o 
   3  22   1        2.08        1.15      1.86 o 
   4  22   1        6.14        8.90      1.72 o 
  -4  23   1        0.29        2.38      1.41 o 
  -3  23   1       31.73       30.00      2.69 o 
  -2  23   1       96.23       94.88      4.65 o 
  -1  23   1       28.77       31.90      2.69 o 
   0  23   1        0.62       -0.56      1.49 o 
   1  23   1      148.04      133.89      5.35 o 
   2  23   1        0.25        1.09      1.98 o 
   3  23   1        3.66        2.71      1.69 o 
  -3  24   1       14.08        8.51      1.80 o 
  -2  24   1        1.48        1.38      1.86 o 
  -1  24   1      121.56      128.02     10.21 o 
   0  24   1       28.55       27.48      2.00 o 
   1  24   1        0.06       -1.38      2.11 o 
   2  24   1        5.12        2.36      1.97 o 
   3  24   1        4.76        3.24      1.73 o 
  -3  25   1       11.15       11.33      1.62 o 
  -2  25   1        8.80        8.32      1.87 o 
  -1  25   1       10.75        9.25      1.47 o 
   0  25   1       49.15       44.75      2.16 o 
   1  25   1       43.92       42.66      2.97 o 
   2  25   1        7.76        3.25      1.77 o 
   3  25   1        0.01        0.02      1.58 o 
  -2  26   1        0.10       -1.58      1.58 o 
  -1  26   1       84.06       78.95      3.50 o 
   0  26   1        0.22       -1.81      1.81 o 
   1  26   1       10.88        8.64      1.65 o 
   2  26   1       17.19       14.64      1.78 o 
  -2  27   1        6.21        5.85      1.45 o 
  -1  27   1        0.27       -1.52      1.52 o 
   0  27   1       54.29       52.03      2.59 o 
   1  27   1        0.64        1.47      1.60 o 
   2  27   1       35.25       34.65      1.97 o 
   0  28   1        0.59        3.26      1.65 o 
   1  28   1        4.79        3.24      1.50 o 
  -6   0   2       13.49       14.14      1.44 o 
  -4   0   2        7.92        6.94      1.99 o 
  -2   0   2      205.20      189.35      3.87 o 
   0   0   2     4439.51     4191.03    187.82 o 
   2   0   2      579.46      562.50      6.41 o 
   4   0   2        1.15       -0.36      1.76 o 
   6   0   2       10.73       12.52      2.33 o 
  -6   1   2        3.02        2.49      0.96 o 
  -5   1   2        2.84        2.70      1.52 o 
  -4   1   2       35.22       28.96      3.47 o 
  -3   1   2      232.54      242.58      3.74 o 
  -2   1   2      319.86      291.47      3.37 o 
  -1   1   2      825.77      780.24      5.03 o 
   0   1   2     5171.57     5147.42     13.40 o 
   1   1   2     1709.44     1628.89      3.86 o 
   2   1   2       38.30       34.68      1.32 o 
   3   1   2       73.08       84.63      2.11 o 
   4   1   2       40.51       42.02      1.70 o 
   5   1   2      227.40      232.09      6.15 o 
   6   1   2       24.86       32.44      2.02 o 
  -6   2   2        1.68        1.83      0.93 o 
  -5   2   2        0.02        0.33      1.28 o 
  -4   2   2      224.79      230.07      5.39 o 
  -3   2   2     1265.31     1378.00     24.91 o 
  -2   2   2      603.84      592.71      8.63 o 
  -1   2   2      129.62      109.22      1.71 o 
   0   2   2     1688.80     1655.74      4.90 o 
   1   2   2     4577.88     4651.65     10.89 o 
   2   2   2      666.85      685.80      6.45 o 
   3   2   2        9.60       11.25      0.94 o 
   4   2   2      151.71      148.65      2.87 o 
   5   2   2       15.11       15.80      1.47 o 
   6   2   2       92.85      102.84      5.15 o 
  -6   3   2        1.80        0.59      0.90 o 
  -5   3   2        6.34        4.75      1.38 o 
  -4   3   2      129.59      108.88      3.11 o 
  -3   3   2      308.95      328.30     10.10 o 
  -2   3   2      435.90      427.34      5.71 o 
  -1   3   2      189.28      162.76      2.33 o 
   0   3   2      517.93      494.64      2.72 o 
   1   3   2     4426.17     4311.91      9.52 o 
   2   3   2      166.94      170.37      1.87 o 
   3   3   2        5.02        2.61      1.31 o 
   4   3   2      130.60      138.14      2.81 o 
   5   3   2        0.01        0.05      1.30 o 
   6   3   2       17.88       15.66      1.56 o 
  -6   4   2       13.83       15.28      1.09 o 
  -5   4   2       44.80       42.01      2.02 o 
  -4   4   2       18.12       14.52      1.61 o 
  -3   4   2        3.73        4.10      1.86 o 
  -2   4   2     3043.75     3116.08     37.85 o 
  -1   4   2        5.28        6.89      0.60 o 
   0   4   2    17657.45    19572.77   2757.00 o 
   2   4   2     1474.63     1480.53     16.60 o 
   3   4   2     1047.86     1120.28     13.48 o 
   4   4   2       66.45       69.23      1.91 o 
   5   4   2        3.48        3.36      1.32 o 
   6   4   2        7.31        6.82      1.40 o 
  -6   5   2       27.94       31.03      1.51 o 
  -5   5   2        0.71       -0.37      1.32 o 
  -4   5   2       81.28       73.44      2.17 o 
  -3   5   2        0.01        0.18      1.34 o 
  -2   5   2      546.23      578.13     14.09 o 
  -1   5   2        5.04        6.59      0.50 o 
   0   5   2     8959.65    10351.19    914.71 o 
   1   5   2       15.26       14.07      1.58 o 
   2   5   2      868.22      893.78      5.42 o 
   3   5   2       19.60       23.56      1.65 o 
   4   5   2       36.30       33.45      1.40 o 
   5   5   2       50.17       47.01      2.02 o 
   6   5   2       12.53       12.47      1.44 o 
  -6   6   2        8.88       10.71      1.20 o 
  -5   6   2      134.46      130.00      3.09 o 
  -4   6   2      100.45       88.33      2.84 o 
  -3   6   2       19.45       17.59      1.48 o 
  -2   6   2      804.64      803.86     11.78 o 
  -1   6   2       99.79       91.03      2.31 o 
   0   6   2     1996.53     2004.88     10.52 o 
   1   6   2      370.83      330.76      5.16 o 
   2   6   2      126.38      120.83      3.81 o 
   3   6   2      430.81      436.14     12.51 o 
   4   6   2       31.00       29.29      1.36 o 
   5   6   2       12.21       12.95      1.41 o 
   6   6   2        5.29        2.52      1.48 o 
  -6   7   2        2.76        2.88      1.15 o 
  -5   7   2      283.00      292.34      7.06 o 
  -4   7   2       65.77       64.19      2.11 o 
  -3   7   2       10.70        9.93      2.15 o 
  -2   7   2       52.10       43.56      2.34 o 
  -1   7   2      355.04      279.22      4.95 o 
   0   7   2     1213.26     1277.60     11.89 o 
   1   7   2     2951.90     2890.38     16.41 o 
   2   7   2        8.14       10.12      0.97 o 
   3   7   2        0.21        1.09      1.33 o 
   4   7   2       72.06       76.07      1.90 o 
   5   7   2       15.48       16.68      1.46 o 
   6   7   2       13.09       17.19      1.57 o 
  -6   8   2        0.09        1.58      1.13 o 
  -5   8   2        4.94        4.68      1.40 o 
  -4   8   2      382.32      354.78      6.34 o 
  -3   8   2      166.84      143.37      3.13 o 
  -2   8   2       49.86       51.47      2.44 o 
  -1   8   2      299.06      296.51      5.38 o 
   0   8   2      305.84      347.13     15.65 o 
   1   8   2      524.50      571.55      7.47 o 
   2   8   2     5262.27     5314.72     98.42 o 
   3   8   2       45.39       54.36      2.18 o 
   4   8   2        0.17       -0.40      1.16 o 
   5   8   2       19.94       16.88      1.28 o 
   6   8   2        6.15        5.92      1.87 o 
  -6   9   2        1.15        1.66      1.34 o 
  -5   9   2      179.99      176.60      4.96 o 
  -4   9   2      179.56      165.17      4.06 o 
  -3   9   2        6.20        7.54      1.38 o 
  -2   9   2       11.75       10.07      1.14 o 
  -1   9   2        7.07        5.58      1.46 o 
   0   9   2        0.13        2.42      0.63 o 
   1   9   2      204.88      211.45      4.81 o 
   2   9   2       55.70       63.15      2.20 o 
   3   9   2       33.17       26.71      1.42 o 
   4   9   2        1.97        0.78      1.42 o 
   5   9   2       27.79       30.00      1.68 o 
   6   9   2        0.61        1.06      1.83 o 
  -6  10   2        1.01        1.66      1.32 o 
  -5  10   2       59.89       56.32      2.96 o 
  -4  10   2      430.29      401.21      9.01 o 
  -3  10   2      245.82      240.64      4.30 o 
  -2  10   2      308.51      318.72      4.21 o 
  -1  10   2       63.63       67.77      3.00 o 
   0  10   2      947.34      993.98     10.27 o 
   1  10   2        0.05        0.33      1.41 o 
   2  10   2      644.65      627.72      6.42 o 
   3  10   2       12.17       12.52      2.19 o 
   4  10   2       25.40       25.57      2.91 o 
   5  10   2       23.04       21.00      1.86 o 
   6  10   2        0.28        3.70      1.85 o 
  -5  11   2       47.69       45.35      2.70 o 
  -4  11   2       83.28       77.87      4.51 o 
  -3  11   2        1.23        0.87      2.25 o 
  -2  11   2      111.32      126.49      2.81 o 
  -1  11   2      828.20      936.73     10.75 o 
   0  11   2       17.76       25.76      2.14 o 
   1  11   2       61.23       95.97      3.61 o 
   2  11   2      755.92      758.97      7.25 o 
   3  11   2      236.44      223.39      4.05 o 
   4  11   2       48.18       53.16      2.94 o 
   5  11   2       70.58       76.99      7.10 o 
  -5  12   2        2.77        3.24      1.58 o 
  -4  12   2       11.26       11.29      1.86 o 
  -3  12   2      100.03       96.00      4.48 o 
  -2  12   2      175.93      167.06      2.74 o 
  -1  12   2       12.45       15.52      1.72 o 
   0  12   2      641.75      670.69      8.96 o 
   1  12   2        8.68       14.24      1.36 o 
   2  12   2       49.38       58.55      2.25 o 
   3  12   2       45.19       36.49      2.05 o 
   4  12   2       79.04       86.12      3.13 o 
   5  12   2        0.57       -1.39      1.41 o 
  -5  13   2        3.80        5.44      1.51 o 
  -4  13   2      130.58      111.30      5.07 o 
  -3  13   2       75.89       73.02      4.13 o 
  -2  13   2       28.86       24.74      1.76 o 
  -1  13   2       16.75       20.95      1.99 o 
   0  13   2       34.34       35.98      2.43 o 
   1  13   2        1.69        1.64      1.38 o 
   2  13   2      294.22      316.76     16.52 o 
   3  13   2        0.20        0.48      2.26 o 
   4  13   2       26.59       29.93      2.97 o 
   5  13   2        3.30        5.95      1.30 o 
  -5  14   2        1.61        1.81      2.02 o 
  -4  14   2       16.41       17.18      1.96 o 
  -3  14   2       30.33       25.70      2.73 o 
  -2  14   2        3.72        3.94      1.62 o 
  -1  14   2      161.37      162.22      3.46 o 
   0  14   2       72.39       82.49      3.59 o 
   1  14   2       55.93       66.23      3.28 o 
   2  14   2       57.96       62.82      2.62 o 
   3  14   2      301.53      278.26      7.97 o 
   4  14   2       47.35       50.98      4.31 o 
   5  14   2        4.85        3.10      2.11 o 
  -5  15   2        0.30        1.66      2.13 o 
  -4  15   2       17.34       17.75      2.64 o 
  -3  15   2      108.19      112.09      4.61 o 
  -2  15   2      148.25      149.85      5.03 o 
  -1  15   2        5.20        3.43      1.31 o 
   0  15   2      590.02      686.74      9.06 o 
   1  15   2       10.47       11.62      1.43 o 
   2  15   2        1.24       -0.58      2.67 o 
   3  15   2        8.27        6.81      1.90 o 
   4  15   2        7.13        7.91      1.78 o 
   5  15   2       10.09       11.49      2.02 o 
  -5  16   2       67.69       78.45      2.71 o 
  -4  16   2        4.46        2.15      2.36 o 
  -3  16   2      167.12      167.33      5.62 o 
  -2  16   2        0.58        0.97      1.72 o 
  -1  16   2       61.03       66.51      2.58 o 
   0  16   2       36.52       40.84      2.25 o 
   1  16   2       14.13       14.65      1.55 o 
   2  16   2       34.69       32.09      2.07 o 
   3  16   2       10.49       10.51      1.72 o 
   4  16   2        0.09        2.41      1.65 o 
   5  16   2        4.13        8.90      1.93 o 
  -5  17   2       32.49       43.41      2.74 o 
  -4  17   2      145.67      150.27      3.88 o 
  -3  17   2      341.16      351.60     22.92 o 
  -2  17   2      116.51      129.14     10.61 o 
  -1  17   2       13.79       13.60      1.99 o 
   0  17   2      108.99      117.94      3.41 o 
   1  17   2      480.71      511.07      6.75 o 
   2  17   2        5.82        4.26      1.61 o 
   3  17   2       12.54       12.32      1.81 o 
   4  17   2        9.60        7.50      2.66 o 
   5  17   2        0.53        3.04      1.91 o 
  -5  18   2        9.10        8.51      1.69 o 
  -4  18   2       36.86       35.83      3.64 o 
  -3  18   2       91.65       79.34      4.61 o 
  -2  18   2      314.64      331.99     19.57 o 
  -1  18   2      127.58      123.84      3.63 o 
   0  18   2       92.09       88.25      3.14 o 
   1  18   2        0.84        0.71      1.47 o 
   2  18   2       61.24       58.65      3.85 o 
   3  18   2        2.89       -0.62      1.83 o 
   4  18   2        3.72        2.09      1.59 o 
  -5  19   2        6.39        9.98      1.51 o 
  -4  19   2        3.56        3.02      1.60 o 
  -3  19   2        5.92        5.78      2.57 o 
  -2  19   2       10.36       11.63      2.70 o 
  -1  19   2       10.83       10.79      1.40 o 
   0  19   2        0.01        0.44      1.64 o 
   1  19   2        0.05        1.98      1.60 o 
   2  19   2       26.49       26.21      4.58 o 
   3  19   2        0.05        0.16      1.70 o 
   4  19   2        0.01        0.77      1.75 o 
  -4  20   2       87.27      100.51      4.31 o 
  -3  20   2        6.95        6.72      2.74 o 
  -2  20   2      158.26      168.62     16.65 o 
  -1  20   2        0.04        1.64      1.61 o 
   0  20   2        7.50        6.17      1.63 o 
   1  20   2       31.48       31.77      2.17 o 
   2  20   2        5.74        5.84      2.01 o 
   3  20   2        0.27        0.66      1.61 o 
   4  20   2        7.19        8.49      1.45 o 
  -4  21   2        9.23        8.49      1.78 o 
  -3  21   2        9.57        9.13      2.45 o 
  -2  21   2       56.52       54.20      6.44 o 
  -1  21   2       71.37       73.41      3.98 o 
   0  21   2      135.24      124.80      6.93 o 
   1  21   2        9.94       14.07      2.75 o 
   2  21   2        1.30        2.75      1.98 o 
   3  21   2       13.72       17.46      1.67 o 
   4  21   2        2.64        3.50      1.93 o 
  -4  22   2        0.97        1.05      1.56 o 
  -3  22   2        0.38       -0.06      2.05 o 
  -2  22   2        0.00        0.08      1.60 o 
  -1  22   2        4.86        3.95      1.60 o 
   0  22   2       63.58       66.23      2.80 o 
   1  22   2       19.28       17.59      2.82 o 
   2  22   2       21.40       22.98      2.58 o 
   3  22   2       26.50       23.52      1.72 o 
  -4  23   2        2.34        4.12      1.40 o 
  -3  23   2        0.13       -0.18      1.71 o 
  -2  23   2        0.27        0.12      2.01 o 
  -1  23   2       14.33       14.54      1.69 o 
   0  23   2       53.60       45.18      2.34 o 
   1  23   2        0.02       -0.24      2.02 o 
   2  23   2       48.59       46.83      3.25 o 
   3  23   2        5.31        7.41      1.69 o 
  -3  24   2        7.30        6.25      1.65 o 
  -2  24   2        3.57        5.53      2.01 o 
  -1  24   2       85.22       81.85      6.96 o 
   0  24   2        1.70        0.54      1.16 o 
   1  24   2       14.22       11.29      2.38 o 
   2  24   2        0.71        2.84      1.82 o 
   3  24   2       12.93       14.01      1.79 o 
  -3  25   2       24.36       28.52      2.04 o 
  -2  25   2       19.29       14.95      2.05 o 
  -1  25   2       49.43       53.31      2.11 o 
   0  25   2        0.10        0.15      1.87 o 
   1  25   2       21.30       26.36      2.48 o 
   2  25   2       13.62       10.13      1.77 o 
  -2  26   2        2.51        3.53      1.43 o 
  -1  26   2        1.10        2.31      1.21 o 
   0  26   2        0.18       -1.66      1.66 o 
   1  26   2       31.12       31.17      1.67 o 
   2  26   2       26.11       25.43      1.94 o 
  -2  27   2        0.01        1.16      1.38 o 
  -1  27   2        2.51        3.58      1.46 o 
   0  27   2        6.72        5.55      1.50 o 
   1  27   2        7.78        5.28      1.55 o 
   2  27   2        0.47       -0.43      1.26 o 
   0  28   2       16.21       20.04      1.58 o 
   1  28   2        5.39        5.24      1.34 o 
  -5   0   3       75.07       66.94      4.26 o 
  -3   0   3      236.42      279.99      6.07 o 
  -1   0   3     3444.78     3396.28     14.42 o 
   1   0   3     4289.44     4091.62     18.83 o 
   3   0   3       94.51      105.09      3.66 o 
   5   0   3       32.82       27.54      2.96 o 
  -6   1   3       12.03       12.80      1.18 o 
  -5   1   3       15.02       14.91      1.95 o 
  -4   1   3      179.70      153.94      3.76 o 
  -3   1   3      179.81      183.78      3.50 o 
  -2   1   3      423.30      505.00      7.59 o 
  -1   1   3       50.36       44.83      1.35 o 
   0   1   3      495.37      500.87      3.70 o 
   1   1   3      184.57      186.62      3.52 o 
   2   1   3      328.03      337.83      3.72 o 
   3   1   3      744.25      811.29     10.90 o 
   4   1   3       16.11       16.42      1.26 o 
   5   1   3        0.57        0.71      1.61 o 
   6   1   3       18.33       16.52      1.75 o 
  -6   2   3        0.00        0.24      1.12 o 
  -5   2   3       60.24       50.57      2.25 o 
  -4   2   3       48.77       44.45      3.03 o 
  -3   2   3      581.50      709.73      6.65 o 
  -2   2   3      749.06      823.90      6.01 o 
  -1   2   3       78.89      102.75      2.66 o 
   0   2   3      258.82      226.31      2.27 o 
   1   2   3       23.60       34.99      1.15 o 
   2   2   3      295.23      321.49      3.04 o 
   3   2   3      262.43      272.82      4.16 o 
   4   2   3      103.76       99.63      2.40 o 
   5   2   3       10.41        9.05      1.63 o 
   6   2   3       58.94       66.13      2.94 o 
  -6   3   3        0.55        0.18      1.12 o 
  -5   3   3       19.21       16.33      1.64 o 
  -4   3   3       35.21       28.07      2.06 o 
  -3   3   3        3.09        3.95      1.45 o 
  -2   3   3      206.68      195.51      3.06 o 
  -1   3   3      459.42      413.07      2.99 o 
   0   3   3      646.14      567.55      4.06 o 
   1   3   3        3.94        3.43      0.30 o 
   2   3   3       79.78       89.99      1.33 o 
   3   3   3        3.36        3.99      1.42 o 
   4   3   3        4.61        4.41      1.02 o 
   5   3   3        6.29        5.89      1.56 o 
   6   3   3       48.24       54.08      2.12 o 
  -6   4   3        0.90       -0.73      1.10 o 
  -5   4   3       98.42       87.23      2.66 o 
  -4   4   3       34.04       32.02      2.04 o 
  -3   4   3       89.79       93.35      3.11 o 
  -2   4   3      222.09      196.51      3.90 o 
  -1   4   3       92.94      101.47      1.48 o 
   0   4   3        6.62       10.22      1.54 o 
   1   4   3     1249.64     1203.53      5.11 o 
   2   4   3      833.47      909.31     24.40 o 
   3   4   3      840.30      867.94     18.12 o 
   4   4   3       48.89       51.12      1.68 o 
   5   4   3       56.39       65.75      2.97 o 
   6   4   3        1.48        1.34      1.29 o 
  -6   5   3       38.83       45.50      1.68 o 
  -5   5   3        0.40        0.24      1.50 o 
  -4   5   3        7.35        5.14      1.23 o 
  -3   5   3       12.81       13.78      1.88 o 
  -2   5   3      921.71     1000.36     11.96 o 
  -1   5   3        0.01        0.66      0.95 o 
   0   5   3        5.55        5.28      0.31 o 
   1   5   3      370.26      394.26      8.23 o 
   2   5   3      110.43      114.64      3.76 o 
   3   5   3       11.29       14.98      2.32 o 
   4   5   3       14.60       15.46      1.15 o 
   5   5   3        0.07        1.62      1.67 o 
   6   5   3       26.16       29.96      1.58 o 
  -6   6   3        0.32        1.54      1.53 o 
  -5   6   3       23.38       19.38      2.03 o 
  -4   6   3        7.75        9.48      1.32 o 
  -3   6   3      144.53      149.52      5.09 o 
  -2   6   3     1173.62     1240.31     10.55 o 
  -1   6   3     1876.37     1931.91      8.18 o 
   0   6   3      221.91      196.81      1.06 o 
   1   6   3        3.99        1.81      1.31 o 
   2   6   3      451.58      471.49      5.06 o 
   3   6   3        0.33        3.24      1.27 o 
   4   6   3        0.97        2.35      1.82 o 
   5   6   3       99.55      107.80      3.20 o 
   6   6   3        2.85        5.60      1.33 o 
  -6   7   3       17.87       18.75      1.49 o 
  -5   7   3        6.21        7.08      1.84 o 
  -4   7   3      117.18      102.37      3.28 o 
  -3   7   3      125.73      110.98      2.38 o 
  -2   7   3        2.50        2.53      1.38 o 
  -1   7   3       23.37       23.03      1.14 o 
   0   7   3      583.85      497.01     17.49 o 
   1   7   3      158.80      145.12      3.97 o 
   2   7   3       10.12       21.19      0.98 o 
   3   7   3       93.64       98.35      7.96 o 
   4   7   3        4.91        3.17      1.45 o 
   5   7   3       21.52       21.13      1.47 o 
   6   7   3        1.29        0.99      1.69 o 
  -6   8   3        2.41        1.93      1.32 o 
  -5   8   3       20.54       21.13      1.91 o 
  -4   8   3      250.98      237.42      6.86 o 
  -3   8   3      186.16      175.66      3.00 o 
  -2   8   3        5.89        6.86      1.48 o 
  -1   8   3     1377.04     1551.59     12.66 o 
   0   8   3        3.06        2.29      1.10 o 
   1   8   3     2426.45     2320.28     16.29 o 
   2   8   3     1551.75     1500.91     10.16 o 
   3   8   3       11.61       11.31      2.35 o 
   4   8   3       21.47       19.38      1.88 o 
   5   8   3       16.09       15.99      1.75 o 
   6   8   3        0.95       -0.04      1.69 o 
  -6   9   3        8.96       12.77      1.33 o 
  -5   9   3       15.34       19.71      3.01 o 
  -4   9   3       62.96       50.43      3.77 o 
  -3   9   3       61.57       60.51      2.37 o 
  -2   9   3       80.36       82.76      3.69 o 
  -1   9   3      707.84      761.74      5.38 o 
   0   9   3       94.12       81.97      3.27 o 
   1   9   3     1141.42     1202.38     12.10 o 
   2   9   3      175.35      173.14      2.96 o 
   3   9   3      105.61      107.76      4.77 o 
   4   9   3       61.00       59.50      2.80 o 
   5   9   3        4.37        3.01      1.55 o 
   6   9   3       11.46        8.77      1.71 o 
  -6  10   3        0.74        2.77      1.81 o 
  -5  10   3       10.13        6.59      3.07 o 
  -4  10   3      158.56      137.74      5.52 o 
  -3  10   3       17.68       12.99      1.71 o 
  -2  10   3      792.84      922.18     26.86 o 
  -1  10   3      999.51     1070.62     20.74 o 
   0  10   3       49.80       43.65      2.52 o 
   1  10   3      261.26      292.61      4.35 o 
   2  10   3       13.89       11.02      1.47 o 
   3  10   3       66.45       59.86      3.99 o 
   4  10   3       14.72       15.10      1.78 o 
   5  10   3       36.40       37.73      2.19 o 
  -5  11   3       13.94       19.62      1.92 o 
  -4  11   3       15.28       15.71      2.92 o 
  -3  11   3      121.51      117.30      3.27 o 
  -2  11   3        2.72        3.83      2.22 o 
  -1  11   3      160.46      202.82      5.47 o 
   0  11   3       58.39       67.40      3.30 o 
   1  11   3       43.45       53.29      2.03 o 
   2  11   3       35.71       32.92      2.94 o 
   3  11   3      113.99      103.43      5.05 o 
   4  11   3       27.18       33.62      2.12 o 
   5  11   3        1.48        0.21      1.51 o 
  -5  12   3       76.32       84.08      3.00 o 
  -4  12   3       28.20       25.05      3.14 o 
  -3  12   3      128.60      111.81      5.93 o 
  -2  12   3      252.68      223.11      4.10 o 
  -1  12   3        5.84        5.99      1.48 o 
   0  12   3       98.62      126.20      4.38 o 
   1  12   3       85.34       89.04      2.69 o 
   2  12   3        5.63        4.38      1.85 o 
   3  12   3      365.80      366.21     23.98 o 
   4  12   3        1.12        0.43      1.72 o 
   5  12   3       33.80       34.56      2.04 o 
  -5  13   3        1.73        4.03      1.48 o 
  -4  13   3       52.91       57.90      2.76 o 
  -3  13   3      547.51      470.19     24.49 o 
  -2  13   3       89.34       86.14      2.80 o 
  -1  13   3       22.60       20.39      1.63 o 
   0  13   3      247.48      270.51      4.33 o 
   1  13   3      110.69      113.45      4.32 o 
   2  13   3        0.41        0.71      1.65 o 
   3  13   3       49.34       49.57      1.92 o 
   4  13   3        0.41        0.06      1.74 o 
   5  13   3        2.03        3.54      1.62 o 
  -5  14   3        0.00       -0.26      1.97 o 
  -4  14   3      124.36      118.58      9.65 o 
  -3  14   3       89.42       79.37      3.04 o 
  -2  14   3      173.61      156.76      5.27 o 
  -1  14   3      193.93      194.13      3.90 o 
   0  14   3        6.63        5.53      1.89 o 
   1  14   3        2.76        3.17      3.05 o 
   2  14   3      115.44      124.02      9.03 o 
   3  14   3       42.43       36.30      1.79 o 
   4  14   3       41.75       45.51      2.67 o 
   5  14   3        0.13        0.14      1.97 o 
  -5  15   3       13.23       17.64      1.92 o 
  -4  15   3       30.30       27.00      2.86 o 
  -3  15   3       16.70       15.21      1.83 o 
  -2  15   3      134.27      127.63      5.02 o 
  -1  15   3        8.95        9.32      1.56 o 
   0  15   3       43.92       54.37      1.92 o 
   1  15   3        5.26        8.50      1.64 o 
   2  15   3       33.97       29.28      2.03 o 
   3  15   3       55.23       52.51      4.10 o 
   4  15   3       43.80       38.39      3.60 o 
   5  15   3        9.08       10.88      1.97 o 
  -5  16   3        1.00        1.53      1.37 o 
  -4  16   3        1.32        3.12      2.28 o 
  -3  16   3      221.78      228.43      4.47 o 
  -2  16   3       24.04       26.94      2.01 o 
  -1  16   3       13.48       15.97      1.73 o 
   0  16   3        4.50        8.08      1.69 o 
   1  16   3       17.60       30.63     11.51 o 
   2  16   3       14.13       14.74      1.75 o 
   3  16   3      104.48       87.51      3.62 o 
   4  16   3       66.92       63.66      3.91 o 
   5  16   3        0.81        2.52      1.84 o 
  -5  17   3       10.98       10.58      1.80 o 
  -4  17   3        0.34        1.59      1.56 o 
  -3  17   3      121.91      119.41      8.29 o 
  -2  17   3       53.33       51.00      2.56 o 
  -1  17   3        0.19       -1.01      1.70 o 
   0  17   3       10.27       10.94      1.40 o 
   1  17   3      312.60      330.25      5.50 o 
   2  17   3      150.72      160.29      4.20 o 
   3  17   3       56.91       57.60      2.66 o 
   4  17   3        7.23       11.80      2.29 o 
  -5  18   3       15.22       21.21      1.94 o 
  -4  18   3       18.85       16.68      2.49 o 
  -3  18   3       96.30       93.86      4.75 o 
  -2  18   3       99.45       96.00      7.98 o 
  -1  18   3       79.61       80.81      3.09 o 
   0  18   3       51.94       52.36      2.48 o 
   1  18   3      132.74      136.32      4.05 o 
   2  18   3       63.53       65.44      2.82 o 
   3  18   3        6.21        5.72      1.65 o 
   4  18   3       17.00       16.61      2.26 o 
  -4  19   3        7.38        6.01      2.02 o 
  -3  19   3        2.35        1.62      2.27 o 
  -2  19   3       18.46       17.65      1.91 o 
  -1  19   3       36.46       37.45      2.24 o 
   0  19   3       34.33       34.05      2.22 o 
   1  19   3       70.78       71.26      2.92 o 
   2  19   3      161.07      155.92      3.98 o 
   3  19   3       34.25       32.26      2.10 o 
   4  19   3       18.68       15.91      2.25 o 
  -4  20   3        0.19       -0.06      1.83 o 
  -3  20   3        7.27        5.78      2.35 o 
  -2  20   3       34.54       33.71      2.53 o 
  -1  20   3       38.98       37.63      3.35 o 
   0  20   3        6.09        8.05      2.38 o 
   1  20   3       55.24       56.30      3.25 o 
   2  20   3       11.46       11.80      1.68 o 
   3  20   3        2.59        3.03      2.32 o 
   4  20   3        7.93        6.70      2.02 o 
  -4  21   3       15.42       21.14      2.02 o 
  -3  21   3        2.35        5.49      2.02 o 
  -2  21   3      216.21      232.03      5.73 o 
  -1  21   3       13.86       12.28      1.70 o 
   0  21   3       28.88       28.19      2.24 o 
   1  21   3        9.66        8.91      2.30 o 
   2  21   3        0.02        2.11      1.62 o 
   3  21   3        1.47       -0.45      1.54 o 
  -4  22   3        0.81       -1.55      1.55 o 
  -3  22   3       21.90       22.72      2.43 o 
  -2  22   3        6.67        8.05      1.57 o 
  -1  22   3      420.91      440.77      6.36 o 
   0  22   3        5.77        3.85      1.53 o 
   1  22   3       10.42        7.22      2.36 o 
   2  22   3       93.06       88.09      7.81 o 
   3  22   3        5.55        5.55      1.52 o 
  -3  23   3       24.28       25.93      2.27 o 
  -2  23   3        9.37        9.47      1.42 o 
  -1  23   3        0.01        0.31      1.51 o 
   0  23   3       39.14       40.33      2.17 o 
   1  23   3        9.62        7.15      2.06 o 
   2  23   3        0.01       -1.33      1.86 o 
   3  23   3       12.90        9.47      1.83 o 
  -3  24   3       11.64       14.65      1.67 o 
  -2  24   3        1.66        3.49      1.33 o 
  -1  24   3       56.49       56.32      2.79 o 
   0  24   3        0.44        2.02      1.36 o 
   1  24   3        0.18       -0.56      1.83 o 
   2  24   3       17.50       16.01      1.83 o 
   3  24   3        3.40        1.32      1.59 o 
  -2  25   3       72.67       72.44      2.98 o 
  -1  25   3       47.30       47.00      1.93 o 
   0  25   3       26.22       28.66      2.41 o 
   1  25   3       23.86       27.70      2.29 o 
   2  25   3        1.31        2.04      1.14 o 
  -2  26   3        7.23        7.34      1.44 o 
  -1  26   3       42.33       47.69      4.35 o 
   0  26   3        0.27        0.17      1.68 o 
   1  26   3        1.27        0.05      1.63 o 
   2  26   3        1.18        0.84      1.45 o 
  -1  27   3        1.82        1.10      1.65 o 
   0  27   3        6.89        8.05      1.48 o 
   1  27   3        4.63        6.48      1.49 o 
  -6   0   4       84.64       82.04      3.59 o 
  -4   0   4      206.93      176.63      5.92 o 
  -2   0   4     3158.73     3497.03     19.32 o 
   0   0   4      631.08      566.87      4.27 o 
   2   0   4       12.85       16.64      1.57 o 
   4   0   4      724.87      676.74      7.97 o 
   6   0   4        0.54        3.14      1.69 o 
  -6   1   4       24.09       26.75      1.75 o 
  -5   1   4       71.23       57.95      2.70 o 
  -4   1   4        5.23        5.33      1.51 o 
  -3   1   4       87.92       92.79      2.15 o 
  -2   1   4       39.32       36.87      2.24 o 
  -1   1   4       26.60       21.43      1.08 o 
   0   1   4       14.01       13.87      0.79 o 
   1   1   4       78.04       81.55      3.39 o 
   2   1   4      140.12      139.25      2.72 o 
   3   1   4       44.66       52.35      1.69 o 
   4   1   4        5.34        5.03      1.03 o 
   5   1   4       44.90       44.62      2.45 o 
   6   1   4        1.74        3.52      1.37 o 
  -6   2   4        1.65        1.15      1.30 o 
  -5   2   4        3.60        0.22      1.64 o 
  -4   2   4       98.76       80.32      4.54 o 
  -3   2   4      496.30      576.12      5.99 o 
  -2   2   4      322.48      357.69      7.04 o 
  -1   2   4       68.52       64.89      1.55 o 
   0   2   4      270.95      291.42      1.88 o 
   1   2   4       29.29       28.05      1.32 o 
   2   2   4       21.47       21.05      1.38 o 
   3   2   4       17.93       16.95      1.06 o 
   4   2   4      164.19      165.38      2.84 o 
   5   2   4        0.01       -1.46      3.57 o 
   6   2   4        4.21        6.85      1.15 o 
  -6   3   4        1.50        1.67      1.30 o 
  -5   3   4      137.33      124.89      3.66 o 
  -4   3   4       77.40       62.40      2.70 o 
  -3   3   4        0.99        0.91      1.25 o 
  -2   3   4      347.57      369.17      4.39 o 
  -1   3   4       70.59       68.54      1.55 o 
   0   3   4        7.16        6.70      0.42 o 
   1   3   4      145.60      177.87      2.30 o 
   2   3   4        3.20        5.76      0.82 o 
   3   3   4      262.03      263.44      4.97 o 
   4   3   4      202.98      201.36      3.39 o 
   5   3   4       17.64       18.40      2.25 o 
   6   3   4        8.57        9.08      1.23 o 
  -6   4   4        1.61        3.10      1.05 o 
  -5   4   4       59.00       47.58      2.45 o 
  -4   4   4       28.83       24.73      1.61 o 
  -3   4   4        0.00        0.13      1.11 o 
  -2   4   4       12.12        8.59      1.50 o 
  -1   4   4     1168.97     1240.06     11.47 o 
   0   4   4     2393.30     2363.50      7.07 o 
   1   4   4      128.80      117.08      2.11 o 
   2   4   4      458.96      502.68      4.66 o 
   3   4   4       60.61       60.61      1.56 o 
   4   4   4        0.81        0.60      1.12 o 
   5   4   4        0.60        2.42      1.54 o 
   6   4   4        4.93        5.78      1.25 o 
  -6   5   4        0.08       -0.78      1.20 o 
  -5   5   4       43.39       35.69      2.27 o 
  -4   5   4       57.60       61.50      2.68 o 
  -3   5   4       76.13       77.84      1.94 o 
  -2   5   4       13.82       17.58      1.26 o 
  -1   5   4        9.04        6.15      0.87 o 
   0   5   4       13.68       11.92      0.43 o 
   1   5   4      484.49      471.38      5.23 o 
   2   5   4        6.58        7.03      0.77 o 
   3   5   4        5.84        6.36      1.16 o 
   4   5   4       27.09       26.12      1.33 o 
   5   5   4        0.31        0.79      1.55 o 
   6   5   4       19.81       17.81      1.92 o 
  -6   6   4        8.65       11.59      1.14 o 
  -5   6   4        0.30       -0.04      2.17 o 
  -4   6   4       18.61       18.35      3.46 o 
  -3   6   4        0.71        2.33      1.32 o 
  -2   6   4      111.32      137.36      4.15 o 
  -1   6   4      144.42      165.04      2.69 o 
   0   6   4      808.60      803.28      9.34 o 
   1   6   4       17.66       14.32      1.25 o 
   2   6   4      858.02      862.98      5.83 o 
   3   6   4      175.23      179.70      3.13 o 
   4   6   4        7.50        6.92      1.14 o 
   5   6   4       44.93       50.02      2.67 o 
   6   6   4        2.28        3.59      1.53 o 
  -6   7   4       15.52       20.79      1.24 o 
  -5   7   4        3.37        2.56      2.35 o 
  -4   7   4       74.01       61.82      3.84 o 
  -3   7   4       24.07       22.32      1.75 o 
  -2   7   4       14.51       15.11      1.61 o 
  -1   7   4       58.20       59.38      1.63 o 
   0   7   4        0.15        2.32      1.54 o 
   1   7   4     1445.12     1414.68     20.43 o 
   2   7   4      448.32      476.19      5.96 o 
   3   7   4       17.60       20.50      1.29 o 
   4   7   4        2.13        2.48      1.33 o 
   5   7   4       20.18       19.37      1.75 o 
   6   7   4        0.93        0.05      1.64 o 
  -6   8   4        1.96        4.91      1.74 o 
  -5   8   4       23.03       21.65      3.00 o 
  -4   8   4       59.55       57.23      3.79 o 
  -3   8   4       50.16       48.75      4.46 o 
  -2   8   4      549.86      610.96     13.94 o 
  -1   8   4       34.87       31.91      2.63 o 
   0   8   4      584.66      684.32      9.28 o 
   1   8   4      701.63      706.44     17.24 o 
   2   8   4     1319.88     1333.43     15.24 o 
   3   8   4        2.71        1.42      1.42 o 
   4   8   4        9.77        9.58      1.59 o 
   5   8   4       31.42       32.68      2.03 o 
   6   8   4        2.17        4.61      1.62 o 
  -6   9   4        0.51        0.83      1.72 o 
  -5   9   4       16.16       16.75      2.50 o 
  -4   9   4        1.56        2.83      2.33 o 
  -3   9   4        7.25        7.63      1.61 o 
  -2   9   4      125.20      131.83      5.84 o 
  -1   9   4      862.85      923.81     27.64 o 
   0   9   4        8.26       10.10      1.23 o 
   1   9   4     1820.36     1854.28     12.21 o 
   2   9   4      127.16      119.26      4.76 o 
   3   9   4       69.85       64.61      3.99 o 
   4   9   4        1.29        2.35      2.15 o 
   5   9   4        3.93        2.74      1.57 o 
  -5  10   4       17.19       18.16      2.87 o 
  -4  10   4       35.30       32.61      3.08 o 
  -3  10   4        2.89        1.70      1.54 o 
  -2  10   4       55.03       61.34      3.25 o 
  -1  10   4      549.45      575.72     46.49 o 
   0  10   4       46.86       52.70      2.05 o 
   1  10   4      667.92      692.75      8.61 o 
   2  10   4      158.17      175.14      5.79 o 
   3  10   4      141.92      149.24      5.82 o 
   4  10   4       35.44       36.17      2.25 o 
   5  10   4        2.48        3.57      3.03 o 
  -5  11   4       13.77       14.49      1.61 o 
  -4  11   4      192.72      179.18      6.27 o 
  -3  11   4       63.44       54.98      2.36 o 
  -2  11   4       34.98       35.93      3.00 o 
  -1  11   4      231.59      238.69     11.87 o 
   0  11   4      220.83      239.43      4.21 o 
   1  11   4      789.27      862.02     14.09 o 
   2  11   4       60.92       60.97      3.74 o 
   3  11   4        8.78        7.87      2.43 o 
   4  11   4        1.07        1.08      1.65 o 
   5  11   4        8.09        6.05      1.82 o 
  -5  12   4       53.11       56.99      2.36 o 
  -4  12   4        2.36        3.29      2.34 o 
  -3  12   4      380.85      368.15      9.80 o 
  -2  12   4      244.71      242.61      4.46 o 
  -1  12   4       18.37       21.01      3.64 o 
   0  12   4      824.95      861.50     11.31 o 
   1  12   4      141.53      149.72      5.16 o 
   2  12   4       51.39       46.46      3.63 o 
   3  12   4      208.09      199.55      6.95 o 
   4  12   4        3.05        1.95      1.69 o 
   5  12   4        6.33        4.38      1.48 o 
  -5  13   4        0.62       -2.11      2.11 o 
  -4  13   4      537.57      504.31      9.92 o 
  -3  13   4       39.74       38.73      2.31 o 
  -2  13   4        2.78        1.00      2.27 o 
  -1  13   4       38.78       33.06      1.86 o 
   0  13   4       28.53       29.62      2.53 o 
   1  13   4      286.38      280.68      7.10 o 
   2  13   4      270.68      250.96      7.31 o 
   3  13   4       16.53       17.69      3.05 o 
   4  13   4        7.12        8.42      3.36 o 
   5  13   4        3.10        4.77      1.41 o 
  -5  14   4        0.15       -0.39      1.98 o 
  -4  14   4        4.93        5.30      1.69 o 
  -3  14   4      521.26      455.67      6.75 o 
  -2  14   4        3.20       -1.15      1.99 o 
  -1  14   4       54.31       58.73      2.38 o 
   0  14   4      427.92      473.45     22.29 o 
   1  14   4        2.38        2.35      2.13 o 
   2  14   4      149.79      140.49      5.70 o 
   3  14   4        3.99        1.60      2.51 o 
   4  14   4       33.52       33.90      4.43 o 
   5  14   4        4.24        2.27      1.44 o 
  -5  15   4        3.34        3.32      1.70 o 
  -4  15   4      136.57      140.23      4.74 o 
  -3  15   4       30.11       36.39      3.04 o 
  -2  15   4        0.02        0.91      1.61 o 
  -1  15   4      117.06      130.75      5.30 o 
   0  15   4      381.47      409.96     10.85 o 
   1  15   4        4.69        7.66      1.74 o 
   2  15   4       47.07       59.99      4.10 o 
   3  15   4        0.52        3.64      1.80 o 
   4  15   4       65.73       61.18      7.00 o 
  -5  16   4        4.96        4.22      1.66 o 
  -4  16   4        2.92        5.97      2.43 o 
  -3  16   4       91.99       96.36      4.49 o 
  -2  16   4       45.39       45.43      2.34 o 
  -1  16   4       10.31       11.44      1.40 o 
   0  16   4       12.54       15.39      4.63 o 
   1  16   4        8.11        9.80      1.80 o 
   2  16   4       12.77       12.29      2.74 o 
   3  16   4        9.52       12.08      2.63 o 
   4  16   4        2.83        5.29      2.17 o 
  -5  17   4       15.29       19.82      1.65 o 
  -4  17   4        6.23        7.39      2.10 o 
  -3  17   4        0.82        1.70      1.84 o 
  -2  17   4        0.75        1.03      1.61 o 
  -1  17   4       59.58       55.10      3.73 o 
   0  17   4        7.51       10.41      2.60 o 
   1  17   4        6.37        6.25      1.68 o 
   2  17   4        3.47        5.95      1.73 o 
   3  17   4        6.72        4.61      2.60 o 
   4  17   4        1.42        0.28      2.15 o 
  -4  18   4       12.80       12.38      2.26 o 
  -3  18   4        4.19        0.00      1.61 o 
  -2  18   4       37.51       40.05      2.39 o 
  -1  18   4       47.09       46.03      2.45 o 
   0  18   4      431.94      440.25     19.07 o 
   1  18   4       27.55       25.36      3.25 o 
   2  18   4        5.82        8.20      1.84 o 
   3  18   4      127.93      118.04      5.26 o 
   4  18   4       29.10       23.15      2.45 o 
  -4  19   4       14.18       19.08      2.08 o 
  -3  19   4        3.30        3.71      1.60 o 
  -2  19   4      152.63      156.89      4.01 o 
  -1  19   4       12.43       12.53      1.98 o 
   0  19   4        0.13        1.16      1.59 o 
   1  19   4      196.60      203.83      4.36 o 
   2  19   4       25.20       23.58      1.82 o 
   3  19   4        0.00        1.84      2.25 o 
   4  19   4        4.67        7.43      2.12 o 
  -4  20   4        7.30        6.03      1.74 o 
  -3  20   4       35.56       42.30      5.31 o 
  -2  20   4        3.90        4.66      1.56 o 
  -1  20   4        0.87        3.46      1.76 o 
   0  20   4        1.14        1.29      2.34 o 
   1  20   4        5.65        4.67      1.72 o 
   2  20   4        8.97        8.37      1.66 o 
   3  20   4        0.49       -0.49      2.31 o 
  -4  21   4        0.53        1.01      1.48 o 
  -3  21   4        0.05        0.68      1.99 o 
  -2  21   4        0.04        1.28      1.52 o 
  -1  21   4      386.33      411.10     14.27 o 
   0  21   4        0.05        0.56      2.20 o 
   1  21   4        0.49        1.55      1.63 o 
   2  21   4       20.67       17.35      1.62 o 
   3  21   4       11.07       13.75      2.17 o 
  -3  22   4        2.22        4.58      1.72 o 
  -2  22   4       28.35       34.87      1.92 o 
  -1  22   4       17.89       13.71      1.71 o 
   0  22   4       46.63       45.69      3.70 o 
   1  22   4        0.16       -0.76      2.04 o 
   2  22   4        0.08        0.94      1.57 o 
   3  22   4        1.29        2.29      1.81 o 
  -3  23   4        0.04       -1.63      1.63 o 
  -2  23   4       28.13       34.23      1.90 o 
  -1  23   4       15.03       15.63      1.56 o 
   0  23   4        4.21        7.06      2.12 o 
   1  23   4       13.42       12.98      2.08 o 
   2  23   4        0.01       -1.70      1.70 o 
   3  23   4        0.91        5.60      1.70 o 
  -2  24   4       73.71       78.43      2.14 o 
  -1  24   4        3.67        3.44      1.36 o 
   0  24   4        1.16        0.16      1.77 o 
   1  24   4        2.11        0.36      1.61 o 
   2  24   4       15.46       14.72      1.71 o 
  -2  25   4       16.17       18.86      1.74 o 
  -1  25   4       33.60       38.43      2.59 o 
   0  25   4       24.65       20.06      2.16 o 
   1  25   4        0.47       -0.98      1.48 o 
   2  25   4        1.21        0.95      1.55 o 
  -1  26   4        0.44        1.03      1.52 o 
   0  26   4       19.88       22.19      2.09 o 
   1  26   4        0.15        0.74      1.49 o 
   0  27   4        0.06        0.68      1.40 o 
   1  27   4        9.21        7.70      1.24 o 
  -5   0   5       46.92       43.49      3.28 o 
  -3   0   5       79.18       82.40      3.79 o 
  -1   0   5      354.98      382.06      5.82 o 
   1   0   5      352.88      397.11     35.07 o 
   3   0   5      736.26      750.59     11.50 o 
   5   0   5       42.05       46.37      3.20 o 
  -6   1   5        4.47        3.81      1.25 o 
  -5   1   5       22.42       19.80      2.70 o 
  -4   1   5        3.04        6.05      2.87 o 
  -3   1   5       84.62       76.70      2.55 o 
  -2   1   5      149.42      140.22      2.42 o 
  -1   1   5       30.22       28.89      1.87 o 
   0   1   5       16.63       12.77      0.70 o 
   1   1   5      166.96      190.37      4.21 o 
   2   1   5      225.38      250.42      3.59 o 
   3   1   5        3.01        4.89      1.43 o 
   4   1   5        1.74        0.26      1.05 o 
   5   1   5        8.56        7.93      1.63 o 
   6   1   5        9.41       11.33      1.56 o 
  -6   2   5        0.09       -1.20      1.29 o 
  -5   2   5       83.14       70.40      3.89 o 
  -4   2   5        2.49        4.16      2.62 o 
  -3   2   5      145.24      146.94      3.44 o 
  -2   2   5      144.75      151.89      5.28 o 
  -1   2   5       13.19       14.79      2.39 o 
   0   2   5      804.72      860.82      7.72 o 
   1   2   5       54.14       71.64      6.35 o 
   2   2   5        0.67        1.44      1.42 o 
   3   2   5       15.66       17.85      1.29 o 
   4   2   5        5.92        4.95      1.50 o 
   5   2   5       33.08       31.72      2.25 o 
   6   2   5        0.16        0.90      1.52 o 
  -6   3   5        4.70        3.74      1.30 o 
  -5   3   5       37.62       29.29      2.97 o 
  -4   3   5       25.89       25.66      5.35 o 
  -3   3   5        2.85        2.65      1.46 o 
  -2   3   5      247.38      273.71      4.04 o 
  -1   3   5      405.00      431.54      4.42 o 
   0   3   5      126.85      132.64      2.14 o 
   1   3   5        1.19        0.58      0.75 o 
   2   3   5       36.32       33.43      1.90 o 
   3   3   5       12.65       14.27      1.03 o 
   4   3   5        0.13        0.11      1.09 o 
   5   3   5        0.55        0.48      1.44 o 
   6   3   5       12.69       14.09      1.53 o 
  -6   4   5       15.73       16.48      1.29 o 
  -5   4   5        2.58        7.29      2.31 o 
  -4   4   5      126.70      132.01      8.96 o 
  -3   4   5       85.29       73.42      2.48 o 
  -2   4   5        5.58        7.22      1.32 o 
  -1   4   5     1786.81     1970.64     11.26 o 
   0   4   5      132.47      152.83      4.13 o 
   1   4   5      272.76      273.29     14.71 o 
   2   4   5       36.67       37.63      2.49 o 
   3   4   5       12.47       14.10      1.13 o 
   4   4   5        1.14        1.58      0.98 o 
   5   4   5       43.65       45.59      2.41 o 
   6   4   5        2.34        4.46      1.48 o 
  -6   5   5        1.29        0.44      1.28 o 
  -5   5   5       60.43       59.87      3.62 o 
  -4   5   5      268.10      272.40     23.95 o 
  -3   5   5      106.86       95.88      2.33 o 
  -2   5   5       73.19       98.61      5.41 o 
  -1   5   5      234.98      274.23      6.17 o 
   0   5   5      262.15      255.43      5.48 o 
   1   5   5        3.01        3.18      0.91 o 
   2   5   5       95.90      107.86      1.98 o 
   3   5   5       29.21       25.07      1.69 o 
   4   5   5        5.52        5.74      1.14 o 
   5   5   5       13.49       13.86      1.89 o 
   6   5   5       24.75       26.63      1.77 o 
  -6   6   5        0.03        1.28      1.24 o 
  -5   6   5        4.56        1.77      2.15 o 
  -4   6   5        2.48        1.16      1.81 o 
  -3   6   5       62.14       72.42      2.61 o 
  -2   6   5      148.76      179.79      4.29 o 
  -1   6   5     1123.38     1257.24      7.38 o 
   0   6   5      468.02      487.87     11.87 o 
   1   6   5        8.35        9.24      0.98 o 
   2   6   5       80.54       93.01      1.93 o 
   3   6   5       60.90       63.87      3.45 o 
   4   6   5       77.41       77.71      2.86 o 
   5   6   5        2.22        3.38      2.01 o 
  -6   7   5        0.09        2.78      2.68 o 
  -5   7   5       17.95       19.84      2.66 o 
  -4   7   5       57.32       63.96      6.49 o 
  -3   7   5        0.00        1.02      1.58 o 
  -2   7   5       39.63       39.75      2.77 o 
  -1   7   5      277.06      343.67      8.29 o 
   0   7   5      478.55      569.68      6.33 o 
   1   7   5      107.72      110.95      2.83 o 
   2   7   5        4.11        6.59      1.23 o 
   3   7   5        2.78        2.23      1.25 o 
   4   7   5        0.44       -1.32      1.32 o 
   5   7   5        8.95        6.60      1.99 o 
  -5   8   5       59.66       60.20      3.55 o 
  -4   8   5        5.82        9.94      1.86 o 
  -3   8   5       63.06       61.64      2.53 o 
  -2   8   5        3.06        1.59      1.90 o 
  -1   8   5       57.52       66.86      2.47 o 
   0   8   5      507.93      534.45      6.14 o 
   1   8   5      156.72      155.06      3.29 o 
   2   8   5        2.14        4.94      1.25 o 
   3   8   5      117.86      118.45      2.71 o 
   4   8   5        0.07        3.04      1.38 o 
   5   8   5        4.85        5.83      1.54 o 
  -5   9   5       84.92       96.31      4.20 o 
  -4   9   5       31.22       31.27      3.07 o 
  -3   9   5      240.40      223.85      4.51 o 
  -2   9   5      880.33      937.15     12.26 o 
  -1   9   5       11.28       11.56      1.33 o 
   0   9   5       10.53        9.47      1.27 o 
   1   9   5       21.06       23.15      1.54 o 
   2   9   5       41.93       48.82      1.76 o 
   3   9   5        0.41       -1.47      1.72 o 
   4   9   5       43.95       40.93      1.87 o 
   5   9   5        0.09       -0.83      1.49 o 
  -5  10   5        0.45        1.67      2.15 o 
  -4  10   5        0.13        0.74      2.47 o 
  -3  10   5      477.79      478.81     11.99 o 
  -2  10   5       31.20       41.18      2.93 o 
  -1  10   5      153.72      166.84      6.41 o 
   0  10   5       21.17       14.86      2.22 o 
   1  10   5       70.25       66.17      3.74 o 
   2  10   5        0.07        1.13      1.55 o 
   3  10   5        9.15       10.64      2.43 o 
   4  10   5       10.76       10.54      1.62 o 
   5  10   5        2.58        1.46      1.83 o 
  -5  11   5       23.85       23.29      1.69 o 
  -4  11   5       80.82       74.23      4.20 o 
  -3  11   5        0.09        1.44      1.80 o 
  -2  11   5       37.67       37.16      2.99 o 
  -1  11   5       27.93       26.93      1.72 o 
   0  11   5      156.47      153.40      3.52 o 
   1  11   5      671.71      675.24     11.08 o 
   2  11   5        9.83        9.05      2.57 o 
   3  11   5       27.37       22.33      3.20 o 
   4  11   5        0.66        5.10      1.62 o 
   5  11   5        0.00       -0.03      1.68 o 
  -5  12   5        8.28        9.60      2.10 o 
  -4  12   5       36.80       37.25      3.30 o 
  -3  12   5      130.12      135.37      5.86 o 
  -2  12   5       28.06       27.29      2.77 o 
  -1  12   5       41.25       42.14      2.10 o 
   0  12   5       54.89       53.16      2.34 o 
   1  12   5        8.60        9.40      2.17 o 
   2  12   5      513.05      474.76     10.14 o 
   3  12   5        9.01       12.86      2.50 o 
   4  12   5       44.62       47.51      2.39 o 
   5  12   5        4.37        5.10      1.37 o 
  -5  13   5       61.79       67.61      2.99 o 
  -4  13   5        6.29        5.20      2.46 o 
  -3  13   5        8.05        9.77      1.85 o 
  -2  13   5        8.81        5.45      2.06 o 
  -1  13   5       16.51       14.82      1.66 o 
   0  13   5      387.11      386.58      5.80 o 
   1  13   5        1.31       -0.79      2.16 o 
   2  13   5       22.58       23.88      3.39 o 
   3  13   5       32.92       36.12      3.63 o 
   4  13   5       12.97       12.33      1.60 o 
   5  13   5       12.79       10.25      1.73 o 
  -5  14   5        1.52        5.22      1.66 o 
  -4  14   5       21.12       22.10      2.36 o 
  -3  14   5       18.43       13.33      2.41 o 
  -2  14   5       39.97       40.76      4.79 o 
  -1  14   5       77.43       73.65      2.80 o 
   0  14   5       29.76       33.83      2.10 o 
   1  14   5      378.76      352.08      8.47 o 
   2  14   5      272.52      280.23      8.12 o 
   3  14   5       37.86       37.22      3.68 o 
   4  14   5        9.74       10.15      1.56 o 
  -5  15   5        0.19        1.47      1.71 o 
  -4  15   5        3.46        1.93      2.35 o 
  -3  15   5       57.90       56.19      3.70 o 
  -2  15   5       80.64       82.19      3.28 o 
  -1  15   5        0.03       -1.54      1.54 o 
   0  15   5       71.70       70.14      2.74 o 
   1  15   5       43.42       43.63      3.57 o 
   2  15   5      138.34      133.34      5.98 o 
   3  15   5      199.71      186.61      6.69 o 
   4  15   5        1.08        0.00      1.92 o 
  -4  16   5        0.18        4.01      2.03 o 
  -3  16   5       13.94       13.11      2.21 o 
  -2  16   5      197.87      206.64     12.53 o 
  -1  16   5      112.29      107.60      8.12 o 
   0  16   5        4.77        4.57      1.64 o 
   1  16   5       70.08       70.02      4.16 o 
   2  16   5       58.05       61.52      4.25 o 
   3  16   5       57.38       57.78      2.53 o 
   4  16   5        2.41        1.90      1.40 o 
  -4  17   5        0.44        0.77      1.98 o 
  -3  17   5       43.42       44.87      2.25 o 
  -2  17   5       10.82       11.75      1.76 o 
  -1  17   5       18.26       17.91      4.77 o 
   0  17   5      184.96      191.15     14.47 o 
   1  17   5       44.63       45.24      3.66 o 
   2  17   5       31.22       25.38      2.93 o 
   3  17   5        1.59       -1.41      2.29 o 
   4  17   5        5.10        5.67      2.06 o 
  -4  18   5        0.00       -1.84      1.84 o 
  -3  18   5        2.68        1.96      1.55 o 
  -2  18   5       81.81       81.49      7.20 o 
  -1  18   5      186.11      204.76     12.84 o 
   0  18   5      117.01      116.38      3.50 o 
   1  18   5        9.39        9.78      2.45 o 
   2  18   5        2.05        0.91      2.22 o 
   3  18   5        4.14        3.32      2.16 o 
   4  18   5        4.07        3.35      2.08 o 
  -4  19   5       33.59       47.14      2.31 o 
  -3  19   5       12.63       15.39      1.56 o 
  -2  19   5        3.28        2.06      2.32 o 
  -1  19   5       28.03       27.84      3.41 o 
   0  19   5      118.04      117.91      4.98 o 
   1  19   5       14.81       14.41      1.71 o 
   2  19   5        4.06        4.68      2.21 o 
   3  19   5        0.11        0.15      2.24 o 
  -3  20   5        1.23        0.96      1.97 o 
  -2  20   5        0.40        2.87      1.70 o 
  -1  20   5       38.80       41.07      3.50 o 
   0  20   5       29.73       35.59      5.49 o 
   1  20   5        2.10        1.35      1.52 o 
   2  20   5        1.50        2.40      1.89 o 
   3  20   5        0.82       -2.02      2.02 o 
  -3  21   5        5.01        5.61      1.39 o 
  -2  21   5       72.90       66.92      3.63 o 
  -1  21   5       69.13       72.94      4.12 o 
   0  21   5        4.22        3.42      2.07 o 
   1  21   5        1.43        2.06      1.49 o 
   2  21   5        0.39       -0.07      1.40 o 
   3  21   5        0.95        3.15      2.20 o 
  -2  22   5        4.35        4.36      1.80 o 
  -1  22   5        0.25        0.31      1.93 o 
   0  22   5        3.71        7.05      2.13 o 
   1  22   5        9.25       10.05      1.56 o 
   2  22   5        0.01        0.00      1.41 o 
  -2  23   5        2.47        2.18      1.84 o 
  -1  23   5       38.17       37.18      2.87 o 
   0  23   5        0.00        0.55      1.78 o 
   1  23   5        2.08        1.66      1.78 o 
   2  23   5        0.30        0.81      1.68 o 
  -2  24   5       14.24       13.05      1.63 o 
  -1  24   5       15.48       15.64      1.90 o 
   0  24   5       10.18        8.10      1.76 o 
   1  24   5        0.44        1.37      1.52 o 
   2  24   5        0.08       -1.45      1.45 o 
  -1  25   5       22.13       20.08      1.82 o 
   0  25   5       14.27       12.14      1.85 o 
   1  25   5        2.26        4.48      1.48 o 
  -1  26   5        4.11        2.60      1.33 o 
   0  26   5       12.14       12.73      1.46 o 
   1  26   5        1.78        0.38      1.34 o 
  -4   0   6      112.55      108.43      4.73 o 
  -2   0   6      638.28      536.98      8.88 o 
   0   0   6      199.15      209.50      2.81 o 
   2   0   6        4.79        3.25      2.10 o 
   4   0   6       40.91       39.30      4.15 o 
  -5   1   6       31.01       26.43      1.80 o 
  -4   1   6       83.85       81.60      2.40 o 
  -3   1   6      393.11      390.51      5.89 o 
  -2   1   6      152.74      137.07      3.34 o 
  -1   1   6       93.25       98.60      2.54 o 
   0   1   6      442.28      511.67      3.47 o 
   1   1   6        0.01        0.44      1.31 o 
   2   1   6        2.04        2.41      2.17 o 
   3   1   6       13.73       12.84      1.53 o 
   4   1   6        0.46       -0.60      1.06 o 
   5   1   6        3.47        3.15      1.37 o 
  -5   2   6        7.35        5.85      1.51 o 
  -4   2   6       45.27       37.64      2.99 o 
  -3   2   6       79.08       73.00      2.83 o 
  -2   2   6       84.70       82.56      2.14 o 
  -1   2   6      149.11      163.82      3.54 o 
   0   2   6      143.51      167.21      1.80 o 
   1   2   6     1095.13     1177.00     20.47 o 
   2   2   6       56.04       57.57      1.97 o 
   3   2   6       24.05       21.18      1.79 o 
   4   2   6        0.53        1.04      1.07 o 
   5   2   6       46.94       47.16      2.05 o 
  -5   3   6       28.24       24.95      2.65 o 
  -4   3   6      109.13      110.57      3.40 o 
  -3   3   6       80.50       74.47      2.93 o 
  -2   3   6      184.05      168.06      2.97 o 
  -1   3   6      101.56      120.65      2.09 o 
   0   3   6      478.60      579.00      3.34 o 
   1   3   6      537.12      579.72     20.75 o 
   2   3   6       10.41       11.90      1.18 o 
   3   3   6        8.17        7.79      1.18 o 
   4   3   6       13.96       12.77      1.41 o 
   5   3   6        0.46        2.88      1.35 o 
  -5   4   6       31.93       31.12      3.12 o 
  -4   4   6      293.07      307.09     14.41 o 
  -3   4   6       25.04       25.72      2.96 o 
  -2   4   6       20.80       20.64      1.33 o 
  -1   4   6       69.11       71.45      1.63 o 
   0   4   6       84.22       86.28      1.55 o 
   1   4   6       29.35       34.94      1.37 o 
   2   4   6        0.02        1.10      1.21 o 
   3   4   6       28.39       24.89      1.64 o 
   4   4   6       90.36       77.57      2.44 o 
   5   4   6       48.09       45.11      2.97 o 
  -5   5   6        5.34        4.70      2.30 o 
  -4   5   6      124.08      136.55     12.54 o 
  -3   5   6        1.12        0.85      1.69 o 
  -2   5   6      113.07      110.32      2.71 o 
  -1   5   6      142.20      162.27      3.47 o 
   0   5   6       35.32       37.38      1.48 o 
   1   5   6      118.29      117.84      2.39 o 
   2   5   6      101.84      108.04      2.53 o 
   3   5   6       11.40        9.70      1.27 o 
   4   5   6       33.44       31.39      2.03 o 
   5   5   6        7.88        7.89      1.70 o 
  -5   6   6        0.81       -0.96      2.18 o 
  -4   6   6        0.79        2.07      1.56 o 
  -3   6   6       57.62       57.62      3.66 o 
  -2   6   6        5.76        9.42      1.20 o 
  -1   6   6      193.81      199.63      3.52 o 
   0   6   6       48.79       56.06      2.38 o 
   1   6   6       43.48       41.15      1.58 o 
   2   6   6        5.61        9.57      1.25 o 
   3   6   6       21.17       26.23      1.60 o 
   4   6   6       12.10        9.70      1.88 o 
   5   6   6       13.00       12.85      1.90 o 
  -5   7   6       63.92       56.37      3.11 o 
  -4   7   6       33.47       36.82      2.26 o 
  -3   7   6       46.73       43.26      4.07 o 
  -2   7   6       44.83       44.36      5.78 o 
  -1   7   6        8.39        7.96      1.85 o 
   0   7   6        5.23        4.44      1.30 o 
   1   7   6        9.48       13.02      1.93 o 
   2   7   6      400.92      404.01      8.53 o 
   3   7   6       24.04       20.53      1.54 o 
   4   7   6       47.74       51.69      2.35 o 
   5   7   6        3.22        3.07      1.64 o 
  -5   8   6        3.78        5.02      2.10 o 
  -4   8   6      177.78      179.40      4.15 o 
  -3   8   6       72.74       67.46      3.99 o 
  -2   8   6       76.88       70.56      3.66 o 
  -1   8   6        3.93        5.62      1.26 o 
   0   8   6      614.35      623.65      9.44 o 
   1   8   6       39.28       35.32      2.15 o 
   2   8   6       26.17       26.98      2.49 o 
   3   8   6       12.65       14.08      1.90 o 
   4   8   6       32.01       28.38      1.81 o 
   5   8   6        5.83        6.11      1.77 o 
  -5   9   6        0.65        4.55      2.17 o 
  -4   9   6      339.01      340.86     16.33 o 
  -3   9   6      108.03       98.77      4.76 o 
  -2   9   6       77.78       68.45      3.79 o 
  -1   9   6       23.58       25.13      2.62 o 
   0   9   6      151.66      156.34      9.94 o 
   1   9   6        1.45        4.15      3.75 o 
   2   9   6       72.50       63.60      2.30 o 
   3   9   6      192.94      190.10      4.02 o 
   4   9   6        1.25        1.77      1.31 o 
   5   9   6        2.08        1.88      1.62 o 
  -5  10   6       20.11       23.65      2.15 o 
  -4  10   6        6.00        7.38      1.86 o 
  -3  10   6       50.89       48.70      3.62 o 
  -2  10   6      159.44      144.50      5.36 o 
  -1  10   6       24.62       23.87      2.60 o 
   0  10   6      152.61      160.17      3.71 o 
   1  10   6      105.47      113.64      4.12 o 
   2  10   6      601.89      589.48     18.92 o 
   3  10   6        3.48        6.08      1.69 o 
   4  10   6       26.26       22.99      1.86 o 
   5  10   6       18.04       18.59      1.87 o 
  -5  11   6        9.58       12.99      2.05 o 
  -4  11   6        6.45        4.03      1.89 o 
  -3  11   6      347.20      334.95      8.42 o 
  -2  11   6        4.25        1.82      2.13 o 
  -1  11   6        2.53        3.34      1.44 o 
   0  11   6       10.28       11.11      1.57 o 
   1  11   6        0.10       -1.08      1.34 o 
   2  11   6       30.41       26.12      2.90 o 
   3  11   6      158.42      145.47      5.98 o 
   4  11   6       25.25       19.84      1.66 o 
   5  11   6        0.21       -1.20      1.54 o 
  -5  12   6       14.78       24.26      2.18 o 
  -4  12   6        0.99        3.67      2.90 o 
  -3  12   6       17.23        7.63      2.42 o 
  -2  12   6       49.10       49.36      3.70 o 
  -1  12   6        1.29        0.99      1.56 o 
   0  12   6        9.10        9.91      1.52 o 
   1  12   6      121.90      119.37      2.71 o 
   2  12   6       42.17       40.79      3.36 o 
   3  12   6       10.86       13.20      2.74 o 
   4  12   6        2.46        0.23      1.47 o 
   5  12   6        0.87        0.43      1.54 o 
  -4  13   6        9.91       13.37      2.62 o 
  -3  13   6       32.12       28.14      2.98 o 
  -2  13   6        0.32        0.51      2.00 o 
  -1  13   6       24.06       23.31      2.17 o 
   0  13   6       11.51       12.09      2.09 o 
   1  13   6      450.91      425.86      9.41 o 
   2  13   6      191.92      187.82      6.90 o 
   3  13   6       24.13       22.05      3.07 o 
   4  13   6        5.78        5.38      1.45 o 
  -4  14   6       12.85       16.63      1.98 o 
  -3  14   6       11.17        8.47      2.37 o 
  -2  14   6        3.65        5.18      2.11 o 
  -1  14   6       16.57       15.23      1.63 o 
   0  14   6      429.91      418.04      6.40 o 
   1  14   6      630.35      620.81      7.74 o 
   2  14   6       52.73       52.20      4.18 o 
   3  14   6        0.26        0.66      2.37 o 
   4  14   6        0.42        0.81      1.43 o 
  -4  15   6        2.93        3.54      1.67 o 
  -3  15   6      149.92      147.52      5.57 o 
  -2  15   6       47.96       48.43      3.57 o 
  -1  15   6       39.99       29.81      2.70 o 
   0  15   6        3.42        0.45      1.48 o 
   1  15   6        2.06        3.66      2.53 o 
   2  15   6       31.58       27.52      3.40 o 
   3  15   6        3.73        1.44      2.34 o 
   4  15   6       10.87       11.31      1.37 o 
  -4  16   6        0.13        0.15      2.64 o 
  -3  16   6      102.53      115.30      4.94 o 
  -2  16   6        0.05       -0.54      2.11 o 
  -1  16   6       59.54       55.97      3.65 o 
   0  16   6      129.14      139.52      8.25 o 
   1  16   6       67.23       63.72      2.77 o 
   2  16   6        8.72       10.90      1.74 o 
   3  16   6       32.88       26.62      3.46 o 
   4  16   6       15.26       13.31      1.80 o 
  -4  17   6       31.54       28.62      2.74 o 
  -3  17   6       60.57       64.88      3.75 o 
  -2  17   6       50.65       53.14      3.77 o 
  -1  17   6      180.88      166.25      4.15 o 
   0  17   6      349.24      332.84     19.69 o 
   1  17   6        6.25        8.33      1.66 o 
   2  17   6       12.98       14.15      1.67 o 
   3  17   6        1.86        1.44      1.54 o 
  -3  18   6       10.59       10.99      2.03 o 
  -2  18   6       17.59       13.53      2.35 o 
  -1  18   6        2.70        2.72      1.68 o 
   0  18   6       13.30       12.81      1.65 o 
   1  18   6       72.28       77.48      2.88 o 
   2  18   6       50.38       46.95      2.26 o 
   3  18   6        7.64       10.93      2.06 o 
  -3  19   6        7.73        7.22      1.92 o 
  -2  19   6        0.35        0.12      2.07 o 
  -1  19   6       39.52       35.77      3.21 o 
   0  19   6       16.88       17.33      1.64 o 
   1  19   6        3.58        3.75      1.51 o 
   2  19   6        4.76        3.54      1.47 o 
   3  19   6        3.47        3.94      1.86 o 
  -3  20   6        9.55       10.59      1.94 o 
  -2  20   6        9.77       10.47      2.01 o 
  -1  20   6       44.52       36.40      3.15 o 
   0  20   6       24.98       23.98      3.25 o 
   1  20   6        3.79        5.03      1.43 o 
   2  20   6        0.01        1.25      1.39 o 
   3  20   6        0.72       -0.35      1.90 o 
  -3  21   6        1.43       -0.81      1.72 o 
  -2  21   6        6.98        5.44      1.97 o 
  -1  21   6       19.49       17.39      2.43 o 
   0  21   6       10.46        9.41      2.42 o 
   1  21   6       17.25       18.69      1.84 o 
   2  21   6        0.96        2.81      1.41 o 
  -2  22   6        1.36        1.10      1.77 o 
  -1  22   6        9.05       11.61      1.93 o 
   0  22   6       14.40       10.88      1.95 o 
   1  22   6        2.10        4.33      2.84 o 
   2  22   6        7.72       10.88      1.36 o 
  -2  23   6       16.21       17.95      1.75 o 
  -1  23   6        1.84        4.36      1.70 o 
   0  23   6       24.54       26.36      2.20 o 
   1  23   6        6.35        3.97      1.49 o 
  -1  24   6        1.63        1.77      1.61 o 
   0  24   6        1.25        1.89      1.39 o 
   1  24   6       13.94       14.98      1.48 o 
  -1  25   6       12.19       12.79      1.37 o 
   0  25   6        0.75        1.53      1.30 o 
  -5   0   7        0.10        1.02      1.60 o 
  -3   0   7      988.30      973.48     13.82 o 
  -1   0   7      168.72      160.35      3.71 o 
   1   0   7       60.63       54.80      3.19 o 
   3   0   7        0.45       -1.38      1.97 o 
   5   0   7       17.29       17.94      1.79 o 
  -5   1   7        1.31        1.80      1.14 o 
  -4   1   7       57.62       54.60      2.71 o 
  -3   1   7       72.57       73.09      3.08 o 
  -2   1   7      158.15      149.30      2.74 o 
  -1   1   7       12.05       12.48      1.01 o 
   0   1   7       20.37       19.57      1.04 o 
   1   1   7       38.52       45.69      2.02 o 
   2   1   7       13.50       12.59      1.46 o 
   3   1   7        0.40        0.67      1.43 o 
   4   1   7       23.80       23.86      1.29 o 
   5   1   7        0.00       -1.26      1.26 o 
  -5   2   7        1.45        0.98      1.21 o 
  -4   2   7       38.49       38.43      2.48 o 
  -3   2   7      202.11      194.17      4.60 o 
  -2   2   7        1.31        2.13      1.13 o 
  -1   2   7       19.45       21.78      1.06 o 
   0   2   7      173.77      201.65      4.27 o 
   1   2   7       22.26       26.51      1.36 o 
   2   2   7       58.71       56.49      2.44 o 
   3   2   7       49.94       48.61      2.49 o 
   4   2   7       14.26       15.59      1.44 o 
   5   2   7        1.67        2.08      1.70 o 
  -5   3   7       65.28       66.88      2.00 o 
  -4   3   7       40.15       43.42      3.12 o 
  -3   3   7      103.80       97.40      2.86 o 
  -2   3   7       32.21       26.17      1.26 o 
  -1   3   7       78.87       75.64      1.63 o 
   0   3   7       73.74       77.78      2.19 o 
   1   3   7       17.72       17.48      1.25 o 
   2   3   7       31.22       31.37      1.54 o 
   3   3   7      126.43      121.70      6.38 o 
   4   3   7        0.01       -0.60      1.04 o 
   5   3   7        6.92        5.06      1.69 o 
  -5   4   7        0.74       -1.09      2.31 o 
  -4   4   7       27.14       32.69      2.37 o 
  -3   4   7      181.44      182.04      3.70 o 
  -2   4   7        2.25        2.08      0.99 o 
  -1   4   7      219.71      191.11      3.15 o 
   0   4   7        5.48        5.93      1.19 o 
   1   4   7        7.05        5.69      1.13 o 
   2   4   7       45.86       45.82      3.56 o 
   3   4   7       94.33       86.10      7.26 o 
   4   4   7        3.37        3.04      1.14 o 
   5   4   7        0.02       -1.62      1.62 o 
  -5   5   7        4.00        6.27      1.57 o 
  -4   5   7       12.19       19.42      1.94 o 
  -3   5   7      350.16      336.76      4.84 o 
  -2   5   7      288.37      270.87      3.25 o 
  -1   5   7      196.14      194.20      3.16 o 
   0   5   7       13.87       14.05      1.61 o 
   1   5   7      244.54      256.48      4.54 o 
   2   5   7       14.24       11.21      1.19 o 
   3   5   7        8.34        8.81      1.32 o 
   4   5   7        0.96        0.52      1.40 o 
   5   5   7       13.45       15.09      1.83 o 
  -5   6   7        0.00       -0.48      2.24 o 
  -4   6   7       96.14      110.15      3.44 o 
  -3   6   7      163.60      180.52      4.45 o 
  -2   6   7      409.55      390.20      6.86 o 
  -1   6   7        3.99        4.45      1.11 o 
   0   6   7      119.10      123.94      3.19 o 
   1   6   7        1.70        1.83      1.73 o 
   2   6   7      363.85      377.13      5.75 o 
   3   6   7       10.88       12.18      1.28 o 
   4   6   7        0.04       -0.93      1.37 o 
   5   6   7        0.09       -1.49      1.49 o 
  -5   7   7       10.95       12.05      1.53 o 
  -4   7   7       25.38       25.96      3.06 o 
  -3   7   7        0.11       -2.61      3.25 o 
  -2   7   7      526.26      497.34      7.06 o 
  -1   7   7      129.95      126.62      2.85 o 
   0   7   7       18.29       15.23      1.94 o 
   1   7   7        0.61        1.16      1.45 o 
   2   7   7      138.02      131.05      2.90 o 
   3   7   7        4.20        5.89      1.24 o 
   4   7   7        6.82        5.00      1.40 o 
   5   7   7        0.00       -1.52      1.52 o 
  -5   8   7       16.91       17.77      1.57 o 
  -4   8   7        0.10        1.91      2.81 o 
  -3   8   7        0.50       -0.02      1.69 o 
  -2   8   7       11.91       12.45      1.49 o 
  -1   8   7        9.72       12.26      1.40 o 
   0   8   7       94.66       93.33      5.63 o 
   1   8   7       71.63       62.87      4.73 o 
   2   8   7      155.89      145.72      3.02 o 
   3   8   7       89.40       91.92      2.51 o 
   4   8   7        2.38        0.93      1.19 o 
   5   8   7        0.79       -0.62      1.36 o 
  -5   9   7        3.43        3.06      2.15 o 
  -4   9   7       36.02       33.84      3.17 o 
  -3   9   7        5.25        6.11      1.76 o 
  -2   9   7      181.36      182.10      4.69 o 
  -1   9   7        0.22        1.60      1.24 o 
   0   9   7      101.29       99.93      7.28 o 
   1   9   7        8.50       11.50      1.61 o 
   2   9   7        9.47        7.33      1.70 o 
   3   9   7       20.28       19.80      1.39 o 
   4   9   7        6.55        6.71      1.20 o 
   5   9   7        4.37        4.19      1.43 o 
  -5  10   7       20.71       18.67      2.06 o 
  -4  10   7       11.38       13.38      1.92 o 
  -3  10   7        1.48        5.61      3.58 o 
  -2  10   7       10.81       11.06      2.83 o 
  -1  10   7       67.98       66.70      2.81 o 
   0  10   7       75.63       76.31      3.84 o 
   1  10   7       65.13       61.26      3.80 o 
   2  10   7      392.65      396.08     17.54 o 
   3  10   7       46.12       49.79      2.36 o 
   4  10   7        1.98        2.19      1.50 o 
  -4  11   7        0.50        0.65      1.82 o 
  -3  11   7       38.26       38.28      2.39 o 
  -2  11   7        2.20       -0.60      1.66 o 
  -1  11   7       46.86       43.54      2.52 o 
   0  11   7      115.31      116.35      3.49 o 
   1  11   7       31.27       30.46      2.85 o 
   2  11   7       46.73       43.39      2.47 o 
   3  11   7       19.32       17.32      1.75 o 
   4  11   7       32.28       28.46      2.65 o 
  -4  12   7        5.47        4.82      2.01 o 
  -3  12   7      142.09      149.50     12.11 o 
  -2  12   7        5.83        3.44      2.23 o 
  -1  12   7       32.59       28.57      2.04 o 
   0  12   7        9.01        7.50      1.55 o 
   1  12   7      411.91      413.46      5.84 o 
   2  12   7       24.87       24.68      1.91 o 
   3  12   7       97.50       98.43      4.79 o 
   4  12   7        0.76        0.79      1.30 o 
  -4  13   7        8.17       10.45      1.74 o 
  -3  13   7       33.44       38.98      8.05 o 
  -2  13   7        0.00        1.05      2.11 o 
  -1  13   7        0.01       -1.92      1.92 o 
   0  13   7       45.22       40.88      2.75 o 
   1  13   7      288.98      303.07      5.00 o 
   2  13   7       12.46       11.08      2.04 o 
   3  13   7       52.97       46.47      3.40 o 
   4  13   7        0.82        1.15      1.29 o 
  -4  14   7        1.69        4.30      2.33 o 
  -3  14   7       17.55       22.70      2.61 o 
  -2  14   7       55.97       59.80      3.99 o 
  -1  14   7        0.64        1.18      1.51 o 
   0  14   7       19.16       16.14      3.05 o 
   1  14   7       46.66       49.30      2.60 o 
   2  14   7        0.49       -2.35      2.35 o 
   3  14   7       12.35        6.82      2.31 o 
   4  14   7        0.16        0.36      1.63 o 
  -4  15   7       14.63       13.55      2.59 o 
  -3  15   7        6.46        4.43      2.02 o 
  -2  15   7      119.16      114.27      5.10 o 
  -1  15   7        8.37        9.68      1.59 o 
   0  15   7        0.05        0.69      1.33 o 
   1  15   7        3.58        3.87      1.65 o 
   2  15   7        7.32        3.72      2.26 o 
   3  15   7        2.56       -0.73      2.11 o 
   4  15   7        2.28        3.46      1.65 o 
  -3  16   7        1.19        3.19      1.99 o 
  -2  16   7        0.69        4.31      2.19 o 
  -1  16   7        0.02       -1.57      1.57 o 
   0  16   7       86.28       87.26      3.17 o 
   1  16   7        0.70        1.27      1.55 o 
   2  16   7        4.22        0.03      2.20 o 
   3  16   7       21.32       18.60      1.47 o 
  -3  17   7        0.08       -0.27      1.95 o 
  -2  17   7        3.23        6.57      2.39 o 
  -1  17   7       43.73       37.25      3.26 o 
   0  17   7      106.26      104.22      4.90 o 
   1  17   7       48.81       47.54      2.33 o 
   2  17   7       31.47       27.14      2.75 o 
   3  17   7        3.22        5.10      1.36 o 
  -3  18   7       24.60       28.61      2.46 o 
  -2  18   7        4.26        5.30      1.99 o 
  -1  18   7       17.07       16.89      2.41 o 
   0  18   7        0.62        1.56      1.49 o 
   1  18   7       50.98       50.92      2.26 o 
   2  18   7       30.66       38.96      2.87 o 
   3  18   7        0.03        2.67      1.96 o 
  -3  19   7        0.43       -2.19      2.19 o 
  -2  19   7       33.48       29.64      2.58 o 
  -1  19   7       64.95       65.10      3.77 o 
   0  19   7        0.13        0.84      1.43 o 
   1  19   7        1.79        3.35      1.53 o 
   2  19   7        0.69        1.13      2.09 o 
  -2  20   7       39.43       45.39      2.92 o 
  -1  20   7       43.85       43.10      3.08 o 
   0  20   7       14.29       14.59      1.49 o 
   1  20   7        8.25        6.88      2.27 o 
   2  20   7        2.31        4.56      2.10 o 
  -2  21   7        4.03        3.75      1.51 o 
  -1  21   7       34.56       31.25      2.67 o 
   0  21   7        0.74        2.35      1.34 o 
   1  21   7        5.11        4.97      1.31 o 
  -2  22   7       23.87       22.96      1.84 o 
  -1  22   7       18.04       20.88      2.04 o 
   0  22   7        0.26        2.63      1.60 o 
   1  22   7        0.02        0.38      1.63 o 
  -1  23   7        0.66       -0.26      1.49 o 
   0  23   7        4.38        5.43      1.41 o 
  -4   0   8        1.05        1.62      1.83 o 
  -2   0   8      123.90      109.72      3.72 o 
   0   0   8       91.12       94.24      3.00 o 
   2   0   8       94.56       90.05      4.37 o 
   4   0   8       43.81       37.53      1.87 o 
  -5   1   8        1.29        4.86      1.36 o 
  -4   1   8        0.48        1.43      1.27 o 
  -3   1   8      237.62      227.36      3.67 o 
  -2   1   8      402.28      373.05      4.44 o 
  -1   1   8       34.17       31.20      1.54 o 
   0   1   8       54.97       61.79      1.66 o 
   1   1   8      149.24      140.82      3.70 o 
   2   1   8        3.54        4.49      1.46 o 
   3   1   8        8.54        7.52      1.22 o 
   4   1   8       55.26       56.45      1.83 o 
  -5   2   8        5.15        3.95      1.37 o 
  -4   2   8        1.44        1.66      1.49 o 
  -3   2   8       45.72       40.06      1.91 o 
  -2   2   8      101.38       94.81      2.48 o 
  -1   2   8       88.38       83.99      2.16 o 
   0   2   8      118.07      122.27      2.68 o 
   1   2   8       62.78       63.56      2.47 o 
   2   2   8       79.39       75.23      2.90 o 
   3   2   8       78.25       74.60      2.98 o 
   4   2   8        0.60        1.48      1.08 o 
  -5   3   8       12.39       17.04      1.47 o 
  -4   3   8        8.10        7.53      1.52 o 
  -3   3   8       98.64       91.66      2.58 o 
  -2   3   8      299.75      279.08      3.89 o 
  -1   3   8       34.11       33.20      1.44 o 
   0   3   8        7.35        7.84      1.26 o 
   1   3   8       10.36       10.00      1.23 o 
   2   3   8       11.49        9.91      1.57 o 
   3   3   8      154.87      142.63      4.09 o 
   4   3   8        0.01       -0.46      1.03 o 
  -5   4   8        4.92        4.70      1.85 o 
  -4   4   8       10.58       12.35      1.53 o 
  -3   4   8       97.22       95.23      2.50 o 
  -2   4   8      743.16      682.16      6.00 o 
  -1   4   8       45.73       46.11      1.68 o 
   0   4   8        0.46        1.15      1.34 o 
   1   4   8        8.41        8.60      1.94 o 
   2   4   8        0.01        1.25      1.26 o 
   3   4   8       16.91       13.99      1.69 o 
   4   4   8        0.07        0.81      1.24 o 
  -5   5   8        0.65        0.69      1.78 o 
  -4   5   8       41.89       36.05      1.76 o 
  -3   5   8        0.10        0.63      1.47 o 
  -2   5   8       52.54       54.08      2.00 o 
  -1   5   8      127.58      115.93      2.73 o 
   0   5   8       32.50       28.74      1.52 o 
   1   5   8       10.09       10.46      1.25 o 
   2   5   8        0.58        1.10      1.26 o 
   3   5   8        1.64        0.91      1.38 o 
   4   5   8       13.40       13.95      1.32 o 
  -5   6   8        0.63        1.28      1.82 o 
  -4   6   8      109.71      115.98      3.72 o 
  -3   6   8      243.34      236.46      4.13 o 
  -2   6   8        0.35        0.09      1.16 o 
  -1   6   8       58.23       49.73      1.98 o 
   0   6   8        5.14        5.59      1.68 o 
   1   6   8       64.77       68.07      3.83 o 
   2   6   8      105.98      110.72      3.26 o 
   3   6   8      120.99      137.91      5.02 o 
   4   6   8       15.43       15.71      1.43 o 
  -5   7   8        5.71       10.82      1.65 o 
  -4   7   8      125.83      136.11      3.72 o 
  -3   7   8        0.45       -0.23      1.49 o 
  -2   7   8       94.77       91.61      2.33 o 
  -1   7   8      637.39      637.62      6.25 o 
   0   7   8        1.68        2.56      1.62 o 
   1   7   8       40.51       39.28      2.27 o 
   2   7   8       90.67       90.04      2.49 o 
   3   7   8       46.39       48.19      1.84 o 
   4   7   8        6.63        4.14      1.50 o 
  -4   8   8       12.04       13.54      1.84 o 
  -3   8   8       11.18        8.61      2.21 o 
  -2   8   8        1.61        0.08      1.42 o 
  -1   8   8        3.20        4.96      1.19 o 
   0   8   8        0.41        0.90      1.89 o 
   1   8   8        4.55        4.51      1.47 o 
   2   8   8       43.80       41.40      1.80 o 
   3   8   8       20.52       18.01      1.26 o 
   4   8   8       36.60       37.41      1.73 o 
  -4   9   8       13.77       18.07      1.85 o 
  -3   9   8        0.00       -1.81      1.81 o 
  -2   9   8        0.30        0.08      1.43 o 
  -1   9   8       53.60       46.25      1.72 o 
   0   9   8       26.79       25.93      1.96 o 
   1   9   8       18.50       16.87      1.80 o 
   2   9   8      145.05      138.30      3.81 o 
   3   9   8        2.68        0.50      1.49 o 
   4   9   8        2.48        4.50      2.25 o 
  -4  10   8        4.57        1.50      1.69 o 
  -3  10   8        1.34        1.45      1.72 o 
  -2  10   8        7.17        7.97      1.40 o 
  -1  10   8       21.19       21.52      1.57 o 
   0  10   8      138.92      135.18      4.31 o 
   1  10   8      268.81      260.62      5.18 o 
   2  10   8        0.04        1.26      1.48 o 
   3  10   8       19.84       24.15      1.79 o 
   4  10   8        5.34        6.33      1.57 o 
  -4  11   8        4.14        3.54      1.59 o 
  -3  11   8       15.61       12.90      1.87 o 
  -2  11   8       26.71       24.55      1.69 o 
  -1  11   8        0.21        0.47      1.38 o 
   0  11   8      163.24      166.69      4.92 o 
   1  11   8        0.07        1.15      1.59 o 
   2  11   8        9.35       10.24      2.51 o 
   3  11   8        3.12        3.67      1.47 o 
   4  11   8        1.51        0.76      1.61 o 
  -4  12   8       11.01       14.55      1.61 o 
  -3  12   8        0.66        1.95      1.76 o 
  -2  12   8      109.78      112.60      4.48 o 
  -1  12   8        7.90        5.37      1.37 o 
   0  12   8       25.04       19.68      1.51 o 
   1  12   8        0.19        1.10      1.62 o 
   2  12   8        8.01       12.07      2.23 o 
   3  12   8        1.21        3.55      2.02 o 
   4  12   8        4.50        3.73      1.45 o 
  -3  13   8       46.00       47.10      3.52 o 
  -2  13   8        2.84        2.06      1.71 o 
  -1  13   8       17.47       11.78      2.28 o 
   0  13   8      139.13      133.55      3.66 o 
   1  13   8       45.60       46.48      2.39 o 
   2  13   8        0.03       -1.07      1.57 o 
   3  13   8       14.47       12.90      1.96 o 
   4  13   8       10.37       10.55      1.51 o 
  -3  14   8        3.45        4.37      2.54 o 
  -2  14   8        3.39        3.19      1.61 o 
  -1  14   8       12.88       13.48      2.26 o 
   0  14   8        5.54        7.94      1.33 o 
   1  14   8       81.52       91.86      6.68 o 
   2  14   8       52.19       47.10      3.37 o 
   3  14   8        1.08        3.59      1.32 o 
  -3  15   8       53.80       48.15      3.20 o 
  -2  15   8        1.38        0.10      1.69 o 
  -1  15   8       21.93       26.67      2.94 o 
   0  15   8       19.94       20.25      2.52 o 
   1  15   8        6.43        6.14      2.35 o 
   2  15   8       31.88       25.46      2.75 o 
   3  15   8       11.30        6.37      1.19 o 
  -3  16   8        3.60        3.09      2.42 o 
  -2  16   8        3.43        1.90      1.52 o 
  -1  16   8        1.67        1.33      1.56 o 
   0  16   8       16.71       13.06      1.25 o 
   1  16   8        2.36        1.23      1.50 o 
   2  16   8        7.92        6.21      2.03 o 
   3  16   8        7.73        7.60      1.86 o 
  -3  17   8        3.71        5.96      2.42 o 
  -2  17   8       15.70       12.62      1.70 o 
  -1  17   8        0.90       -0.84      1.39 o 
   0  17   8        0.59        0.21      1.46 o 
   1  17   8       29.95       35.00      1.90 o 
   2  17   8        4.77        0.14      2.01 o 
  -2  18   8        1.06       -0.20      3.31 o 
  -1  18   8        8.56       16.07      2.80 o 
   0  18   8        0.00       -0.97      2.25 o 
   1  18   8       15.39       14.81      1.60 o 
   2  18   8       10.54        7.64      1.81 o 
  -2  19   8       53.60       57.12      2.93 o 
  -1  19   8        6.57        6.31      1.71 o 
   0  19   8        0.36        1.81      1.37 o 
   1  19   8       35.05       35.10      1.61 o 
  -2  20   8        0.21        1.63      1.52 o 
  -1  20   8        0.21        0.86      1.62 o 
   0  20   8        1.72        2.98      1.61 o 
   1  20   8        1.24        0.84      2.08 o 
  -1  21   8        0.21       -1.55      1.55 o 
   0  21   8        5.85        7.24      1.46 o 
  -1  22   8        4.08        1.96      1.32 o 
  -3   0   9      238.46      238.97      5.09 o 
  -1   0   9      498.39      465.75      9.55 o 
   1   0   9       32.27       26.93      2.77 o 
   3   0   9      107.40      106.56      2.95 o 
  -4   1   9       40.09       48.25      2.35 o 
  -3   1   9       58.39       50.87      1.95 o 
  -2   1   9       57.08       56.18      2.08 o 
  -1   1   9        3.49        2.79      1.71 o 
   0   1   9       56.82       59.78      2.07 o 
   1   1   9       26.41       23.15      1.94 o 
   2   1   9        5.07        2.24      1.41 o 
   3   1   9       30.79       29.72      1.27 o 
   4   1   9        0.20        0.00      1.23 o 
  -4   2   9        0.29        0.50      1.21 o 
  -3   2   9        5.72        6.34      1.26 o 
  -2   2   9       41.05       39.66      1.89 o 
  -1   2   9       51.98       49.07      2.07 o 
   0   2   9       29.89       30.23      1.84 o 
   1   2   9       19.55       17.86      1.78 o 
   2   2   9        7.73        6.62      1.48 o 
   3   2   9       22.04       21.18      1.81 o 
   4   2   9       38.04       43.50      1.71 o 
  -4   3   9       11.91       10.80      1.23 o 
  -3   3   9        0.44       -0.40      1.42 o 
  -2   3   9      227.38      223.43      3.53 o 
  -1   3   9      159.03      183.78      8.01 o 
   0   3   9       34.87       34.24      1.69 o 
   1   3   9        8.03        7.49      1.27 o 
   2   3   9       41.87       44.30      2.53 o 
   3   3   9       46.58       40.85      2.71 o 
   4   3   9        5.58        7.11      2.84 o 
  -4   4   9        2.76        3.90      1.20 o 
  -3   4   9        0.68       -0.18      1.36 o 
  -2   4   9      121.18      121.89      3.12 o 
  -1   4   9        0.15       -2.33      2.41 o 
   0   4   9       71.09       69.28      2.19 o 
   1   4   9       28.87       30.04      1.64 o 
   2   4   9        0.00        0.52      1.49 o 
   3   4   9       39.72       38.77      2.10 o 
   4   4   9        9.47       10.95      1.11 o 
  -4   5   9        2.73        3.39      3.75 o 
  -3   5   9        0.39        0.01      1.39 o 
  -2   5   9      153.22      153.29      4.21 o 
  -1   5   9       21.73       22.91      2.79 o 
   0   5   9        5.05        3.23      1.26 o 
   1   5   9       33.54       31.45      1.63 o 
   2   5   9       39.02       36.10      1.72 o 
   3   5   9        0.14       -1.19      1.32 o 
   4   5   9       38.38       41.69      3.13 o 
  -4   6   9        2.63        2.18      1.81 o 
  -3   6   9        7.17        6.09      1.63 o 
  -2   6   9       74.93       78.52      3.25 o 
  -1   6   9       13.82       12.18      1.71 o 
   0   6   9       14.57       13.35      1.73 o 
   1   6   9       12.23       10.62      1.31 o 
   2   6   9      128.83      131.28      3.55 o 
   3   6   9       31.89       34.86      1.88 o 
   4   6   9       12.08        9.74      1.08 o 
  -4   7   9        0.01        1.44      1.51 o 
  -3   7   9        1.07        1.74      1.58 o 
  -2   7   9       64.66       61.27      2.87 o 
  -1   7   9        2.54        3.69      1.73 o 
   0   7   9        3.61        2.05      1.50 o 
   1   7   9        4.15        1.95      1.50 o 
   2   7   9        0.07        0.23      1.25 o 
   3   7   9        6.41        6.23      1.29 o 
   4   7   9        4.43        2.74      1.50 o 
  -4   8   9        4.38        8.62      1.44 o 
  -3   8   9       45.85       48.04      4.21 o 
  -2   8   9        7.65        6.28      1.70 o 
  -1   8   9      506.69      521.17      6.79 o 
   0   8   9       15.27       12.41      1.77 o 
   1   8   9        0.73        2.15      1.45 o 
   2   8   9       10.21        9.25      1.55 o 
   3   8   9       39.13       42.60      2.74 o 
   4   8   9        1.97        2.57      1.46 o 
  -4   9   9        0.03        0.66      1.86 o 
  -3   9   9        2.04        4.69      1.58 o 
  -2   9   9        2.09        0.13      2.40 o 
  -1   9   9       13.25       12.53      1.69 o 
   0   9   9       26.33       28.94      2.10 o 
   1   9   9       36.03       33.19      2.20 o 
   2   9   9        5.31        6.10      2.35 o 
   3   9   9        2.78        2.73      1.42 o 
   4   9   9        6.72        6.82      1.43 o 
  -4  10   9        3.48        4.23      1.89 o 
  -3  10   9        0.00       -0.13      1.60 o 
  -2  10   9        2.72        3.49      1.36 o 
  -1  10   9       65.22       60.36      2.58 o 
   0  10   9       11.39        7.91      1.54 o 
   1  10   9        0.13       -0.73      1.46 o 
   2  10   9        7.11        6.13      1.42 o 
   3  10   9        0.20       -0.15      1.73 o 
  -3  11   9        7.99       10.26      1.67 o 
  -2  11   9      119.85      113.00      3.36 o 
  -1  11   9       30.37       31.59      1.96 o 
   0  11   9      120.36      120.85      5.07 o 
   1  11   9        1.24        2.33      1.43 o 
   2  11   9       10.41       13.57      1.74 o 
   3  11   9        4.35        3.51      1.56 o 
  -3  12   9        0.18       -0.17      2.42 o 
  -2  12   9       17.12       16.36      1.66 o 
  -1  12   9        1.33       -0.41      2.16 o 
   0  12   9        3.82        6.35      1.25 o 
   1  12   9        4.90        2.85      1.51 o 
   2  12   9        0.21        0.13      1.37 o 
   3  12   9        0.89        2.02      1.46 o 
  -3  13   9        1.02        0.36      2.45 o 
  -2  13   9       11.94       14.08      1.63 o 
  -1  13   9        5.17        3.71      1.54 o 
   0  13   9        3.92        4.03      1.23 o 
   1  13   9        2.54       -0.90      3.63 o 
   2  13   9        0.32        0.14      1.42 o 
   3  13   9        7.99        5.01      1.53 o 
  -3  14   9       29.80       33.43      2.44 o 
  -2  14   9        0.01       -0.61      2.41 o 
  -1  14   9        1.49        0.15      1.32 o 
   0  14   9       50.32       54.69      1.87 o 
   1  14   9       14.38       21.41      2.25 o 
   2  14   9       41.71       41.95      2.86 o 
   3  14   9        0.44        1.19      1.44 o 
  -2  15   9       10.58       13.63      1.61 o 
  -1  15   9        0.01        0.93      1.17 o 
   0  15   9        2.10        2.21      1.19 o 
   1  15   9       30.09       30.52      5.27 o 
   2  15   9       15.74       17.43      1.89 o 
  -2  16   9        0.04        1.31      1.05 o 
  -1  16   9       52.74       60.19      3.81 o 
   0  16   9        0.47       -0.86      1.40 o 
   1  16   9        3.17        3.60      1.82 o 
   2  16   9        7.65        4.83      1.79 o 
  -2  17   9        0.72       -1.22      1.79 o 
  -1  17   9        3.82        4.39      1.23 o 
   0  17   9        9.49       11.24      1.90 o 
   1  17   9        5.63        2.24      1.73 o 
  -1  18   9        8.91       11.07      1.69 o 
   0  18   9        0.13        0.31      1.74 o 
   1  18   9       19.59       25.60      2.10 o 
  -1  19   9        4.79        6.71      1.43 o 
   0  19   9        0.19        1.01      1.73 o 
  -2   0  10      142.08      142.24      5.51 o 
   0   0  10        0.84       -1.14      2.07 o 
   2   0  10        0.10       -1.86      1.86 o 
  -3   1  10        0.41        1.06      1.52 o 
  -2   1  10        0.16        0.29      1.79 o 
  -1   1  10        1.00        0.94      1.34 o 
   0   1  10        0.10        0.40      1.48 o 
   1   1  10       57.04       54.57      2.51 o 
   2   1  10        1.81        1.50      1.27 o 
   3   1  10       26.47       26.48      1.29 o 
  -3   2  10        1.56        2.08      1.60 o 
  -2   2  10      101.03      113.61      5.05 o 
  -1   2  10      269.44      304.42      6.78 o 
   0   2  10        1.95        2.73      1.52 o 
   1   2  10       34.48       36.31      2.17 o 
   2   2  10       12.45       10.13      1.38 o 
   3   2  10       33.24       36.44      1.58 o 
  -3   3  10       38.50       37.86      2.21 o 
  -2   3  10        4.18        0.57      2.49 o 
  -1   3  10       24.40       25.46      2.25 o 
   0   3  10       71.17       76.03      6.38 o 
   1   3  10        7.62        4.32      1.48 o 
   2   3  10        5.03        1.75      1.34 o 
   3   3  10        6.61        7.12      0.95 o 
  -3   4  10        5.56        8.13      1.75 o 
  -2   4  10       50.76       49.64      3.50 o 
  -1   4  10        7.81        7.58      2.28 o 
   0   4  10       90.09       91.39      4.62 o 
   1   4  10       26.87       25.17      2.78 o 
   2   4  10       26.58       25.11      1.73 o 
   3   4  10       14.39       12.82      0.99 o 
  -3   5  10       17.17       18.27      1.73 o 
  -2   5  10       21.55       24.55      2.93 o 
  -1   5  10       63.28       62.44      3.51 o 
   0   5  10       94.39       84.41      4.37 o 
   1   5  10        1.60        1.73      2.12 o 
   2   5  10        1.02        0.14      1.34 o 
   3   5  10       17.15       16.65      1.04 o 
  -3   6  10        0.32        0.34      1.57 o 
  -2   6  10        1.81        2.32      2.26 o 
  -1   6  10        8.85        9.90      1.75 o 
   0   6  10       56.38       55.09      3.87 o 
   1   6  10        5.88        4.04      1.81 o 
   2   6  10        2.89        3.38      1.33 o 
   3   6  10        3.97        4.63      1.08 o 
  -3   7  10        4.06        3.58      2.44 o 
  -2   7  10       14.79       16.51      2.50 o 
  -1   7  10      102.40       96.22      8.93 o 
   0   7  10       18.42       17.65      2.56 o 
   1   7  10        0.12       -0.04      1.43 o 
   2   7  10       10.23       10.07      1.88 o 
   3   7  10       18.43       19.01      1.30 o 
  -3   8  10        1.53        0.81      2.41 o 
  -2   8  10        9.96       11.08      2.39 o 
  -1   8  10        8.65       10.37      2.17 o 
   0   8  10       25.38       23.88      2.89 o 
   1   8  10       26.98       27.74      2.99 o 
   2   8  10        1.69        0.02      1.37 o 
   3   8  10        0.99        0.08      1.02 o 
  -3   9  10       17.96       18.13      2.16 o 
  -2   9  10        0.10        1.00      2.29 o 
  -1   9  10       12.17       16.38      1.82 o 
   0   9  10       30.95       28.47      2.82 o 
   1   9  10       30.56       27.81      1.89 o 
   2   9  10        6.45        5.82      1.35 o 
   3   9  10        0.04        0.68      1.07 o 
  -3  10  10       43.33       58.05      3.28 o 
  -2  10  10       43.50       44.95      2.95 o 
  -1  10  10       50.31       59.80      8.70 o 
   0  10  10       83.92       78.44      3.99 o 
   1  10  10        9.84       10.17      1.39 o 
   2  10  10        0.18       -1.30      1.30 o 
   3  10  10        7.30        5.07      1.47 o 
  -2  11  10       16.20       14.75      2.26 o 
  -1  11  10       42.80       47.46      3.32 o 
   0  11  10       30.34       33.48      2.81 o 
   1  11  10       21.75       20.36      1.59 o 
   2  11  10        1.00        2.96      1.27 o 
   3  11  10        0.02        2.12      1.32 o 
  -2  12  10       32.89       37.75      2.55 o 
  -1  12  10        0.36        0.58      1.81 o 
   0  12  10       44.14       52.66      3.10 o 
   1  12  10        4.46        4.49      2.74 o 
   2  12  10        0.20        0.12      1.66 o 
  -2  13  10        0.31       -1.61      1.61 o 
  -1  13  10       12.62       14.11      1.96 o 
   0  13  10        0.13        2.52      1.81 o 
   1  13  10        3.08        4.50      2.11 o 
  -2  14  10        1.56        0.89      1.50 o 
  -1  14  10       19.11       19.10      1.89 o 
   0  14  10       65.74       73.70      3.12 o 
   1  14  10        2.91        3.54      1.96 o 
  -2  15  10        0.08       -0.74      1.50 o 
  -1  15  10        0.15        1.38      1.67 o 
   0  15  10        7.52       11.49      1.78 o 
  -1   0  11       10.11       16.39      2.08 o 
   1   0  11      106.51      100.93      4.11 o 
   3   0  11        3.87        5.19      1.32 o 
  -2   1  11       43.95       51.84      2.78 o 
  -1   1  11        5.34        6.24      1.43 o 
   0   1  11       64.91       67.53      2.49 o 
   1   1  11        0.17       -0.58      1.43 o 
   2   1  11        0.78        0.77      1.14 o 
   3   1  11        7.26        6.15      0.94 o 
  -2   2  11        2.44        4.09      1.85 o 
  -1   2  11       28.09       33.71      4.94 o 
   0   2  11       57.61       65.14      4.52 o 
   1   2  11        0.22       -0.46      1.28 o 
   2   2  11        0.63        0.47      1.12 o 
   3   2  11        8.47       10.21      1.27 o 
  -3   3  11        0.03        0.80      1.82 o 
  -2   3  11       14.95       17.28      1.92 o 
  -1   3  11       16.80       18.34      2.35 o 
   0   3  11       24.54       23.86      2.35 o 
   1   3  11       35.60       36.09      1.77 o 
   2   3  11        5.69        5.78      1.13 o 
   3   3  11        0.05        0.79      1.23 o 
  -3   4  11        2.99        5.89      1.74 o 
  -2   4  11        6.83        8.58      2.07 o 
  -1   4  11       97.67       94.84      4.14 o 
   0   4  11        0.03       -1.13      1.82 o 
   1   4  11        0.08       -0.12      1.47 o 
   2   4  11        1.63        0.40      1.14 o 
  -3   5  11        6.02        6.03      1.67 o 
  -2   5  11        1.55        0.65      1.40 o 
  -1   5  11       23.36       21.58      2.39 o 
   0   5  11        0.47        0.52      1.73 o 
   1   5  11        0.01       -0.35      1.67 o 
   2   5  11        1.18       -0.35      1.17 o 
  -3   6  11        0.16       -0.60      1.60 o 
  -2   6  11        3.80        2.93      1.36 o 
  -1   6  11        3.05        4.10      2.42 o 
   0   6  11       30.11       34.44      2.76 o 
   1   6  11        2.75        2.58      1.61 o 
   2   6  11        7.81        6.20      1.42 o 
  -2   7  11       26.29       26.27      2.81 o 
  -1   7  11        2.08        1.19      1.74 o 
   0   7  11        0.19        0.13      1.77 o 
   1   7  11        0.20        0.76      1.50 o 
   2   7  11       17.39       20.40      1.89 o 
  -2   8  11        5.41        6.59      1.51 o 
  -1   8  11       21.65       21.23      2.24 o 
   0   8  11        1.90        1.17      1.61 o 
   1   8  11        4.58        3.68      1.57 o 
   2   8  11        6.39        7.74      1.53 o 
  -2   9  11        7.02        7.12      1.48 o 
  -1   9  11        8.70        7.68      1.77 o 
   0   9  11       21.92       21.56      2.23 o 
   1   9  11        3.35        2.21      1.57 o 
   2   9  11        1.49        3.32      1.34 o 
  -2  10  11        2.21        4.64      1.41 o 
  -1  10  11        9.35        9.20      1.73 o 
   0  10  11       11.77       10.59      1.86 o 
   1  10  11        8.90       12.82      1.47 o 
  -2  11  11        0.00       -0.52      1.50 o 
  -1  11  11       15.65       14.15      1.62 o 
   0  11  11        3.46        3.89      1.53 o 
   1  11  11        0.18       -0.77      1.46 o 
  -1  12  11       39.40       42.71      2.27 o 
   0  12  11       10.56       10.30      1.51 o 
   1  12  11        0.72        1.45      1.52 o 
  -1  13  11        3.94        0.22      1.45 o 
   0  13  11        0.00        0.77      1.42 o 
   0   0  12        0.02        0.52      1.73 o 
  -1   1  12        4.84        3.36      1.71 o 
   0   1  12        1.57       -0.61      1.42 o 
   1   1  12       56.12       59.13      1.95 o 
  -1   2  12       21.44       18.74      1.81 o 
   0   2  12       52.53       57.16      2.74 o 
   1   2  12        0.91        0.34      1.55 o 
  -1   3  12        0.76        0.67      1.62 o 
   0   3  12        0.44        0.28      1.55 o 
   1   3  12        0.35        0.91      1.53 o 
  -1   4  12        0.68        2.36      1.62 o 
   0   4  12       10.73       10.67      1.49 o 
   1   4  12        6.59        6.63      1.36 o 
  -1   5  12        0.05        1.16      1.48 o 
   0   5  12        2.95        3.25      1.46 o 
   1   5  12        2.17        1.52      1.34 o 
  -1   6  12        0.17        1.11      1.41 o 
   0   6  12        1.49        1.72      1.45 o 
   1   6  12       73.52       77.29      2.75 o 
  -1   7  12        3.51        3.99      1.38 o 
   0   7  12        4.25        5.13      1.35 o 
   1   7  12        0.68       -0.49      1.30 o 
  -1   8  12        0.03        2.14      1.32 o 
   0   8  12       18.06       23.62      1.76 o 
                                                 
